# Supplementary material for: Raptor-Mediated Proteasomal Degradation of Deamidated 4E-BP2 Regulates Postnatal Neuronal Translation and NF-κB Activity
Source: Cell Rep. 2019 Dec 10;29(11):3620–3635.e7. doi: 10.1016/j.celrep.2019.11.023 (PMC6915327; doi:10.1016/j.celrep.2019.11.023)
Supplement: Table S2. Statistical Analysis Details, Related to All Figures [file mmc2.xlsx]

## Sheet: Stats for Fig.2
	Test	Mean ± S.E.M	Significance and multiple comparisons	Parameter	N	Descriptive	Figure
						Statistics
	Two-way ANOVA;	WTCHX (1h):	WT CHX (1h) vs 2D CHX (1h): p=	HA expression (normalised to β–actin)	WT (3)	F (2, 6) = 24.71 p=0.0013	Fig. 2A
	Bonferroni's post-hoc	0.8024 ± 0.09230	0.1438		2D (3)
		WTCHX (2h):
		0.6180 ± 0.04658	WT CHX (2h) vs 2D CHX (2h): p=0.0055
		2DCHX (1h):
		0.6911 ± 0.07603
		2DCHX (2h)
		0.4237 ± 0.04214
	Two-way ANOVA;	WTMG132 (6h):	WT MG132 (6h) vs 2D MG132 (6h):	HA expression (normalised to Tubulin)	WT (3)	F (1, 4) = 13.03	Fig. 2B
	Bonferonni’s post-hoc	1.717 ± 0.2359	p=0.0461		2D (3)	p = 0.0226
		2DMG132 (6h):
		2.566 ± 0.4475
	Two-way ANOVA;	WTLactacystin (6h):	WT Lactacystin(6h) vs 2D Lactacystin(6h):	HA expression (normalised to β–actin)	WT (3)	F (1.4) = 8.851	Fig. 2C
	Bonferonni’s post-hoc	1.163 ± 0.1913	p=0.0069		2D (3)	p=0.0409
		2DLactacystin (6h):
		2.626 ± 0.4472
	Unpaired t test with Welch's correction	2D :	WT vs 2D :	HA expression (normalised to HA input)	WT (3)		Fig.
		1.205 ± 0.02143	p=0.0108		2D (3)		2D
	Two-way ANOVA;	WTHHT (1h):	WT (1h) vs 2D (1h):	4E–BP2 expression	WT (3)	F (1, 4) = 46.74	Fig. 2E
	Bonferonni’s post-hoc	0.5980 ± 0.04695	p=0.0430	(normalised to gapdh)	2D (3)	p = 0.0024
		2DHHT (1h):
		0.7920 ± 0.06767
	Two-way ANOVA;	WTMG132 (1h):	WT (1h) vs 2D (1h):	4E–BP2 expression	WT (3)	F (1, 4) = 12.88,	Fig. 2E
	Bonferonni’s post-hoc	1.708 ± 0.3456	p=0.0136	(normalised to gapdh)	2D (3)	p = 0.0230
		2DMG132 (1h):
		2.512 ± 0.3105
	Two-way ANOVA;	WTLactacystin (1h):	WT (1h) vs 2D (1h):	4E–BP2 expression	WT (5)	F (1, 8) = 1.686	Fig. 2E
	Bonferonni’s post-hoc	0.7816 ± 0.06508	p=0.0186	(normalised to gapdh)	2D (5)	p = 0.2303
		2DLactacystin (1h):
		1.521 ± 0.2646

## Sheet: Stats for Fig.3
	Test	Mean ± S.E.M	Significance and multiple comparisons	Parameter	N	Descriptive	Figure
						Statistics
	Two-way ANOVA;	WTTorin1 (9h):	WT (9h) vs 2D (9h):	4E–BP2 expression	WT (3)	F (1, 4) = 0.03422,	Fig. 3C
	Bonferonni’s post-hoc	0.8983 ± 0.1425	p=0.0345	(normalised to Hsc70)	2D (3)	P = 0.8622
		2DTorin1 (9h):
		1.167 ± 0.2165
	Two-way ANOVA;	WTU0126 (9h):	WT (9h) vs 2D (9h):	4E–BP2 expression	WT (3)	F (1, 4) = 0.9834,	Fig. 3C
	Bonferonni’s post-hoc	1.323 ± 0.2173	p=0.1666	(normalised to Hsc70)	2D (3)	p = 0.3775
		2DU0126 (9h):
		1.133 ± 0.2556
	Two-way ANOVA;	WTTorin1 (1h):	WT (1h) vs 2D (1h)l:	4E–BP2 expression	WT (5)	F (1, 8) = 2.372	Fig. 3D
	Bonferonni’s post-hoc	1.367 ± 0.5060	p=0.0123	(normalised to gapdh)	2D (5)	p = 0.1621
		2DTorin1 (1h):
		2.008 ± 0.4158
	Two-way ANOVA;	WT NBQX (9h):	WT (9h) vs 2D (9h):	4E – BP2 expression	WT (3)	F (1, 4) = 31.73	Fig. 3E
	Bonferonni’s post-hoc	1.346 ± 0.471	p=0.0213	(normalised to Hsc70)	2D (3)	p=0.0049
		2D NBQX (9h):
		1.956 ± 0.206
	Two-way ANOVA;	WT AP5 (9h):	WT (9h) vs 2D (9h):	4E – BP2 expression	WT (3)	F (1, 4) =8,853	Fig.3E
	Bonferonni’s post-hoc	0.7739 ± 0.187	p=0.027	(normalised to Hsc70)	2D (3)	p=0.0104
		2D AP5 (9h):
		2.208 ± 0.521

## Sheet: Stats for Fig.4
	Test	Mean ± S.E.M	Significance and multiple comparisons	Parameter	N	Descriptive	Figure
						Statistics
	Two-way ANOVA;	WT + Myc - Raptor (1h):	WT + empty (1h) vs WT + Myc – Raptor (1h):	HA expression (normalised to β–actin)	WT + empty (3)	F (2, 9) =11.93	Fig. 4A
	Bonferonni’s post-hoc	0.4454 ± 0.02250	p=0.0800		WT + Myc – Raptor (3)	p=0.0081
		WT + Myc - Raptor (2h):	WT + empty (2h) vs WT + Myc – Raptor (2h):
		0.2057 ± 0.042828	P=0.0148
		WT + empty (1h):
		0.8956 ± 0.2227
		WT + empty (2h):
		0.8736 ± 0.1098
	Two-way ANOVA;	2D + siRNA Raptor (1h):	2D + siRNA Raptor (1h) vs 2D + siRNA scramble (1h):	HA expression (normalised to β–actin)	2D + siRNA Raptor (3)	F (2, 6) = 73.62	Fig. 4B
	Bonferonni’s post-hoc	0.6517 ± 0.04460	P=0.4775		2D + siRNA scramble (3)	p < 0.0001
		2D + siRNA Raptor (2h):	2D + siRNA Raptor (2h) vs 2D + siRNA scramble (2h):
		0.6199 ± 0.09350	p=0.0291
		2D + siRNA scramble (1h):
		0.4793 ± 0.04190
		2D + siRNA scramble (2h):
		0.1984 ± 0.11994
	Two-way ANOVA;	∆TOS + myc Raptor (1h):	∆TOS + myc Raptor (1h) vs ∆TOS (1h):	HA expression (normalised to β–actin)	∆TOS + myc Raptor (3)	F (2, 6) = 31.54	Fig. 4C
	Bonferonni’s post-hoc	0.5681 ± 0.1109	p>0.9999		∆TOS (3)	p=0.0007
		∆TOS + myc Raptor (2h):	∆TOS + myc Raptor (2h) vs ∆TOS (2h):
		0.2499 ± 0.1194	p>0.9999
		∆TOS (1h):
		0.5322 ± 0.09631
		∆TOS (2h):
		0.2905 ± 0.09264
	Unpaired t test	2D :	WT vs 2D :	HA (IP) expression (normalised to HA input)	WT (3)		Fig.
		1.750 ± 0.02231	p=0.0189		2D (3)		4E
				CUL4B (IP) expression (normalised to CUL4B input)
		2D :	WT vs 2D :
		3.069 ± 0.2122	p=0.0325
	Unpaired t test		WT vs 2D :	Ubiquitin expression (normalised to 4E-BP2 input)	WT (3)		Fig.
		2D :	p=0.0484		2D (3)		4G
		2.097 ± 0.3907

## Sheet: Stats for Fig.5
	Test	Mean ± S.E.M	Significance and multiple comparisons	Parameter	N	Descriptive	Figure
						Statistics
	Two-way ANOVA;	Empty: 1.00	empty vs. emptyTNF: p<0.0001	NF-kB activity (Relative Light Units)	All groups (6)	F (5, 25) = 176	Fig.
	Bonferonni’s post-hoc	EmptyTNF:3.136 ±0.0628	empty vs. WT: p=0.9367			P<0.0001	5A
		WT: 0,8958 ± 0.0403	empty vs. WTTNF: p<0.0001
		WTTNF: 2.403 ± 0.1638	empty vs. 2D: p<0.0001
		2D: 0.2802 ± 0.0312	empty vs. 2DTNF: p=0.0013
		2DTNF: 1.520 ± 0.08162	emptyTNF vs. WT: p<0.0001
			emptyTNF vs. WTTNF: p<0.0001
			emptyTNF vs. 2D: p<0.0001
			emptyTNF vs. 2DTNF: p<0.0001
			WT vs. WTTNF: p<0.0001
			WT vs. 2D: p=0.0002
			WT vs. 2DTNF: p=0.0001
			WTTNF vs. 2D: p<0.0001
			WTTNF vs. 2DTNF: p<0.0001
			2D vs. 2DTNF: p<0.0001

## Sheet: Stats for Fig.S1
	Test	Mean ± S.E.M	Significance and multiple comparisons	Parameter	N	Descriptive	Figure
						Statistics
	Ordinary one-way ANOVA	N, DIV16, 4E-BP2:	4E-BP2:	4E-BP2 expression (normalised to Hsc70)	N, DIV12, 4E-BP2 (3)	F (4, 10) = 43,79	Fig.
		0.6705 ± 0.3189	p=0.7787			p=0.7787	S1
					N, DIV16, 4E-BP2 (3)
		N, DIV21, 4E-BP2:
		0.9681 ± 0.1598			N, DIV21, 4E-BP2 (3)
		N, DIV25, 4E-BP2:			N, DIV25, 4E-BP2 (3)
		0.7051 ± 0.1970
					Glia, pas.1, 4E-BP2 (3)
		Glia, pas.1, 4E-BP2:
		1.227 ± 0.6614
		N, DIV16, 4E-BP1:
		0.5340 ± 0.2155			N, DIV12, 4E-BP1 (3)
		N, DIV21, 4E-BP1:			N, DIV16, 4E-BP1 (3)
		0.5210 ± 0.2655		4E-BP1 expression (normalised to Hsc70)
					N, DIV21, 4E-BP2 (3)
		N, DIV25, 4E-BP1:				F (4, 10) = 6.948
		0.8018 ± 0.3371			N, DIV25, 4E-BP2 (3)	p=0.0061
			4E-BP1
		Glia, pas.1, 4E-BP1:	p=0.0061		Glia, pas.1, 4E-BP2 (3)
		2.92 ± 0.7060

## Sheet: Stats for Fig. S4
	Test	Mean ± S.E.M	Significance and multiple comparisons	Parameter	N	Descriptive	Figure
						Statistics
	Two-way ANOVA;	WTTorin1 (48h):	WT (48h) vs 2D (48h):	4E–BP2 expression	WT (3)	F (1, 4) = 9.021,	Fig. S4H, S4I
	Bonferonni’s post-hoc	1.037 ± 0.06289	p=0.0006	(normalised to Hsc70)	2D (3)	P = 0.0398
		2DTorin1 (48h):
		1.390 ± 0.08390
	Two-way ANOVA;	WTU0126 (48h):	WT (48h) vs 2D (48h):	4E–BP2 expression	WT (3)	F (1, 4) = 70.57,	Fig. S4H, S4I
	Bonferonni’s post-hoc	0.6372 ± 0.02335	p=0.2684	(normalised to Hsc70)	2D (3)	p = 0.0011
		2DU0126 (48h):
		0.7472 ± 0.07470

## Sheet: Stats for Fig. S5
	Test	Mean ± S.E.M	Significance and multiple comparisons	Parameter	N	Descriptive	Figure
						Statistics
	Two-way ANOVA;	WTRapamycin (1h):	WT (1h) vs 2D (1h)l:	4E–BP2 expression	WT (4)	F (1,6) = 2.977	Fig. S5B
	Bonferonni’s post-hoc	0.9070 ± 0.1624	p=0.0020	(normalised to gapdh)	2D (4)	p = 0.1352
		2DRapamycin (1h):
		1.751 ± 0.2575
	Two-way ANOVA;	Torin1 (0h treatment, 30 min activity measurement):		Proteasome activity	Torin1 (0h) (4)	F (3, 12) = 53.32,	Fig. S5C
	Bonferonni’s post-hoc	494.8 ± 32.87	Torin1 (0h treatment, 30 min activity measurement) vs Torin1 (1h treatment, 30 min activity measurement):			p <0.0001
			P=0.6482		Torin1(1h) (4)
		Torin1 (0h treatment, 120 min activity measurement):
		685.0 ± 46.08	Torin1 (0h treatment, 120 min activity measurement) vs Torin1 (1h treatment, 120 min activity measurement):
			P=0.1462
		Torin1 (0h treatment, 180 min activity measurement):
		920.0 ± 59.85	Torin1 (0h treatment, 180 min activity measurement) vs Torin1 (1h treatment, 180 min activity measurement):
			P=0.0119
		Torin1 (1h treatment, 30 min activity measurement):
		447.3 ± 20.41
		Torin1 (1h treatment, 120 min activity measurement):
		610.0 ± 24.78
		Torin1 (1h treatment, 180 min activity measurement):
		801.8 ± 30.11
	Two-way ANOVA;	Rapamycin (0h treatment, 30 min activity measurement):		Proteasome activity	Rapamycin (0h) (4)	F (3, 12) = 37.62,	Fig. S5C
	Bonferonni’s post-hoc	494.8 ± 32.87	Rapamycin (0h treatment, 30 min activity measurement) vs Rapamycin (1h treatment, 30 min activity measurement):			p <0.0001
			P=0.7014		Rapamycin (1h) (4)
		Rapamycin (0h treatment, 120 min activity measurement):
		685.0 ± 46.08	Rapamycin (0h treatment, 120 min activity measurement) vs Rapamycin (1h treatment, 120 min activity measurement):
			P=0.2569
		Rapamycin (0h treatment, 180 min activity measurement):
		920.0 ± 59.85	Rapamycin (0h treatment, 180 min activity measurement) vs Rapamycin (1h treatment, 180 min activity measurement):
			P=0.0436
		Rapamycin (1h treatment, 30 min activity measurement):
		461 ± 32.72
		Rapamycin (1h treatment, 120 min activity measurement):
		637.3 ±39.83
		Rapamycin (1h treatment, 180 min activity measurement):
		849.5 ± 45.51
	Two-way ANOVA;	2D + myc Raptor (1h):	2D + myc Raptor (1h) vs 2D (1h):	HA expression (normalised to β–actin)	2D + myc Raptor (3)	F (2, 6) = 89.22	Fig. S5D
	Bonferonni’s post-hoc	0.6453 ± 0.1468	p>0.9999		2D (3)	p<0.0001
		2D + myc Raptor (2h):	2D + myc Raptor (2h) vs 2D (2h):
		0.4297 ± 0.03768	p>0.9999
		2D (1h):
		0.6911 ± 0.07603
		2D (2h):
		0.4237 ± 0.04214
	Two-way ANOVA;	WT ∆TOS (1h):	∆TOS vs 2D ∆TOS (1h):	HA expression (normalised to β–actin)	WT ∆TOS (3)	F (2, 6) = 77.64	Fig. S5E
	Bonferonni’s post-hoc	0.5322 ± 0.09631	p=0.2949		2D∆TOS (3)	P<0.0001
		WT ∆TOS (2h):	WT ∆TOS (2h) vs 2D ∆TOS (2h):
		0.2905 ± 0.09264	p>0.9999
		2D ∆TOS (1h):
		0.3177 ± 0.05300
		2D ∆TOS (2h):
		0.3282 ± 0.08921
	Two-way ANOVA;	2D + siRNA CUL4B (1h):	2D + siRNA CUL4B (1h) vs 2D + siRNA scramble (1h):	HA expression (normalised to β–actin)	2D + siRNA CUL4B (3)	F (2, 12) = 7.869	Fig. S5F
	Bonferonni’s post-hoc	0.8375 ±	P=0.1066		2D + siRNA scramble (3)	p =0.0066
		0.2426
			2D + siRNA CUL4B (2h) vs 2D + siRNA scramble (2h):
		2D + siRNA CUL4B (2h):	p=0.0371
		0.8163 ± 0.1104
		2D + siRNA scramble (1h):
		0.4564 ± 0.05160
		2D + siRNA scramble (2h):
		0.3431 ± 0.06332
