# Supplementary material for: Raptor-Mediated Proteasomal Degradation of Deamidated 4E-BP2 Regulates Postnatal Neuronal Translation and NF-κB Activity
Source: Cell Rep. 2019 Dec 10;29(11):3620–3635.e7. doi: 10.1016/j.celrep.2019.11.023 (PMC6915327; doi:10.1016/j.celrep.2019.11.023)
Supplement: Table S3. DTGs from Ribosome Profiling, Related to Figure 5 [file mmc3.xlsx]

## Sheet: legend
	repressed by WT
	repressed by 2D
Ensembl_gene_id	Entrez_gene_id	gene_symbol	gene_description	chromosome	log2 TE (2D/WT)	p value	reads in seq	fdr
ENSEMBL gene identifier	ENTREZ gene identifier	Official gene symbol	Official gene description	number of chromosome	normalised Translational Efficiency (2D/WT)	XTAIL calculated p-value	average number of reads for gene between replicates	False Discovery Rate

## Sheet: Sheet2
Ensembl_gene_id	Entrez_gene_id	gene_symbol	gene_description	chromosome	log2 TE (2D/WT)	p value	reads in seq	fdr
ENSMUSG00000048677	233979	Tpcn2	two pore segment channel 2	chr7	6.48937	0.019108	40.83	0.260783
ENSMUSG00000064246	12654	Chil1	chitinase-like 1	chr1	6.26413	0.0245353	44.25	0.276932
ENSMUSG00000001750	27060	Tcirg1	T cell, immune regulator 1, ATPase, H+ transporting, lysosomal V0 protein A3	chr19	5.49882	0.0328596	40.25	0.291603
ENSMUSG00000001663	14871	Gstt1	glutathione S-transferase, theta 1	chr10	5.45202	0.0313429	60.33	0.291096
ENSMUSG00000023043	16668	Krt18	keratin 18	chr15	5.40823	0.0230752	60.83	0.272821
ENSMUSG00000041974	224008	Spidr	scaffolding protein involved in DNA repair	chr16	5.10152	0.00705619	65.17	0.213825
ENSMUSG00000046169	108154	Adamts6	a disintegrin-like and metallopeptidase (reprolysin type) with thrombospondin type 1 motif, 6	chr13	4.97347	0.0154014	132.5	0.251528
ENSMUSG00000040312	240084	Cchcr1	coiled-coil alpha-helical rod protein 1	chr17	4.86363	0.0447094	42.92	0.310933
ENSMUSG00000001240	54409	Ramp2	receptor (calcitonin) activity modifying protein 2	chr11	4.63291	0.0407364	87	0.305997
ENSMUSG00000030220	11857	Arhgdib	Rho, GDP dissociation inhibitor (GDI) beta	chr6	4.52107	0.0275162	66.58	0.285798
ENSMUSG00000079641	67248	Rpl39	ribosomal protein L39	chrX	4.46728	0.0375509	172.5	0.296216
ENSMUSG00000039747	269717	Orai2	ORAI calcium release-activated calcium modulator 2	chr5	4.3942	0.0122238	265.75	0.23378
ENSMUSG00000030432	19943	Rpl28	ribosomal protein L28	chr7	4.36256	0.041462	56.33	0.307475
ENSMUSG00000057110	26920	Cntrl	centriolin	chr2	4.34818	0.000174488	181.5	0.101447
ENSMUSG00000026999	69482	Nup35	nucleoporin 35	chr2	4.29165	0.0220585	45.75	0.270565
ENSMUSG00000074166	101835	AC109227.1	expressed sequence AW146154	chr7	4.10266	0.00427517	64.75	0.202722
ENSMUSG00000022881	106344	Rfc4	replication factor C (activator 1) 4	chr16	3.56174	0.00332699	91.5	0.202722
ENSMUSG00000055137	192136	Sugct	succinyl-CoA glutarate-CoA transferase	chr13	3.54907	0.0321077	56.67	0.291096
ENSMUSG00000028607	12896	Cpt2	carnitine palmitoyltransferase 2	chr4	3.50114	0.0287206	81.25	0.287899
ENSMUSG00000035873	114774	Pawr	PRKC, apoptosis, WT1, regulator	chr10	3.44184	0.0178694	83.58	0.257161
ENSMUSG00000022894	23794	Adamts5	a disintegrin-like and metallopeptidase (reprolysin type) with thrombospondin type 1 motif, 5 (aggrecanase-2)	chr16	3.22396	0.0182557	51.75	0.257214
ENSMUSG00000021009	24000	Ptpn21	protein tyrosine phosphatase, non-receptor type 21	chr12	3.12252	0.0162064	80.83	0.252084
ENSMUSG00000059327	13607	Eda	ectodysplasin-A	chrX	3.09528	0.0194266	52.83	0.262666
ENSMUSG00000039958	320204	Mettl20	electron transfer flavoprotein beta subunit lysine methyltransferase	chr6	3.07634	0.0320388	40.25	0.291096
ENSMUSG00000044296	214779	Zfp879	zinc finger protein 879	chr11	3.01648	0.0482255	81	0.318617
ENSMUSG00000068115	78177	Ninl	ninein-like	chr2	2.85462	0.00552989	144.17	0.208771
ENSMUSG00000022269	211147	40603	membrane-associated ring finger (C3HC4) 11	chr15	2.77733	0.0207629	88.58	0.26707
ENSMUSG00000034987	15466	Hrh2	histamine receptor H2	chr13	2.75973	0.0314776	65	0.291096
ENSMUSG00000066149	66440	Cdc26	cell division cycle 26	chr4	2.72432	0.0123965	126.58	0.234003
ENSMUSG00000068966	241311	Zbtb34	zinc finger and BTB domain containing 34	chr2	2.69809	0.0162269	128.08	0.252084
ENSMUSG00000031937	69137	Vstm5	V-set and transmembrane domain containing 5	chr9	2.66023	0.0197893	85.75	0.263938
ENSMUSG00000090946	72123	Ccdc71l	coiled-coil domain containing 71 like	chr12	2.65417	0.010866	272.58	0.2236
ENSMUSG00000007837	65116	Prrg2	proline-rich Gla (G-carboxyglutamic acid) polypeptide 2	chr7	2.64695	0.0086747	89.33	0.216299
ENSMUSG00000074500	72230	Zfp558	zinc finger protein 558	chr9	2.58906	0.0254564	54	0.278476
ENSMUSG00000029089		Pacrgl		chr5	2.49232	0.00343269	136	0.202722
ENSMUSG00000063253	56367	Scoc	short coiled-coil protein	chr8	2.48062	0.0280699	477.75	0.286819
ENSMUSG00000026972	215705	Arrdc1	arrestin domain containing 1	chr2	2.4043	0.0202286	114.25	0.264885
ENSMUSG00000017057	16164	Il13ra1	interleukin 13 receptor, alpha 1	chrX	2.28067	0.0496451	88.67	0.322045
ENSMUSG00000033147	242126	Slc22a15	solute carrier family 22 (organic anion/cation transporter), member 15	chr3	2.27044	0.0324167	99.67	0.291603
ENSMUSG00000043999	237716	Gpr75	G protein-coupled receptor 75	chr11	2.12853	0.00685213	128.58	0.213825
ENSMUSG00000059602	27204	Syn3	synapsin III	chr10	2.12746	0.00660065	422.17	0.213825
ENSMUSG00000062393	331374	Dgkk	diacylglycerol kinase kappa	chrX	2.08714	0.0233341	187	0.272821
ENSMUSG00000001768	74030	Rin2	Ras and Rab interactor 2	chr2	2.06963	0.0346703	155.25	0.292135
ENSMUSG00000090213	407243	Tmem189	transmembrane protein 189	chr2	2.05846	0.0313516	143.58	0.291096
ENSMUSG00000041961	407821	Znrf3	zinc and ring finger 3	chr11	2.04815	0.0175287	186.75	0.255694
ENSMUSG00000027276	16449	Jag1	jagged 1	chr2	2.03785	0.0309381	191.58	0.291096
ENSMUSG00000041907	93690	Gpr45	G protein-coupled receptor 45	chr1	1.92862	0.0342939	153.67	0.291603
ENSMUSG00000092417	81845	Gpank1	G patch domain and ankyrin repeats 1	chr17	1.90696	0.0334483	97.75	0.291603
ENSMUSG00000038570	330577	Saxo2	stabilizer of axonemal microtubules 2	chr7	1.89845	0.0306045	103	0.291096
ENSMUSG00000073176	78619	Zfp449	zinc finger protein 449	chrX	1.89709	0.0409908	194.08	0.306324
ENSMUSG00000039577	260305	Nphp4	nephronophthisis 4 (juvenile) homolog (human)	chr4	1.86178	0.00523566	226.08	0.207516
ENSMUSG00000031783	20021	Polr2c	polymerase (RNA) II (DNA directed) polypeptide C	chr8	1.83651	0.0392981	153.33	0.302505
ENSMUSG00000036856	22417	Wnt4	wingless-type MMTV integration site family, member 4	chr4	1.82501	0.0239492	159	0.27518
ENSMUSG00000035245	101351	Eogt	EGF domain-specific O-linked N-acetylglucosamine (GlcNAc) transferase	chr6	1.80692	0.00356298	202.58	0.202722
ENSMUSG00000028158	17777	Mttp	microsomal triglyceride transfer protein	chr3	1.76664	0.000170617	326	0.101447
ENSMUSG00000029049	76866	Morn1	MORN repeat containing 1	chr4	1.75026	0.0260904	117.08	0.280898
ENSMUSG00000041949	272538	Tango6	transport and golgi organization 6	chr8	1.72499	0.0351123	210.17	0.293309
ENSMUSG00000041995	72114	Zbed3	zinc finger, BED type containing 3	chr13	1.72477	0.04972	97.92	0.322045
ENSMUSG00000054939	385674	Zfp174	zinc finger protein 174	chr16	1.70759	0.0343063	102.5	0.291603
ENSMUSG00000040852	213556	Plekhh2	pleckstrin homology domain containing, family H (with MyTH4 domain) member 2	chr17	1.70689	0.0422566	142.17	0.307934
ENSMUSG00000052676	215693	Zmat1	zinc finger, matrin type 1	chrX	1.70001	0.00168302	313.92	0.202722
ENSMUSG00000055480	238690	Zfp458	zinc finger protein 458	chr13	1.69391	0.03642	142.33	0.295398
ENSMUSG00000020814	67622	Mxra7	matrix-remodelling associated 7	chr11	1.68781	0.00473166	330.17	0.202722
ENSMUSG00000007888	12931	Crlf1	cytokine receptor-like factor 1	chr8	1.6869	0.0164792	223.5	0.252084
ENSMUSG00000039759	69876	Thap3	THAP domain containing, apoptosis associated protein 3	chr4	1.63878	0.0499633	135	0.322045
ENSMUSG00000039568	207740	Ubald1	UBA-like domain containing 1	chr16	1.63712	0.00289748	234.67	0.202722
ENSMUSG00000091722	380918	Siah3	siah E3 ubiquitin protein ligase family member 3	chr14	1.63062	0.0189983	285.08	0.260509
ENSMUSG00000038022	330323	Fam188b	MINDY lysine 48 deubiquitinase 4	chr6	1.60302	0.0254814	155.92	0.278476
ENSMUSG00000046791	71952	RP24-185O19.6	ribosomal oxygenase 1	chr12	1.52551	0.00274791	393.83	0.202722
ENSMUSG00000045822	67538	Zswim3	zinc finger SWIM-type containing 3	chr2	1.52239	0.0387723	194.17	0.301366
ENSMUSG00000007892	56040	Rplp1	ribosomal protein, large, P1	chr9	1.50258	0.0413222	463.5	0.307221
ENSMUSG00000055128	68755	Cgrrf1	cell growth regulator with ring finger domain 1	chr14	1.4451	0.0297084	211.83	0.289352
ENSMUSG00000042797	66333	Aqp11	aquaporin 11	chr7	1.40833	0.0234851	264.25	0.272821
ENSMUSG00000031139	109904	Mcf2	mcf.2 transforming sequence	chrX	1.40628	0.0368296	190.58	0.295474
ENSMUSG00000025241	17281	Fyco1	FYVE and coiled-coil domain containing 1	chr9	1.40287	0.00822249	476.75	0.215792
ENSMUSG00000039693	66665	Msantd3	Myb/SANT-like DNA-binding domain containing 3	chr4	1.39646	0.00821079	277.58	0.215792
ENSMUSG00000059475	235028	Zfp426	zinc finger protein 426	chr9	1.39559	0.00327659	553.5	0.202722
ENSMUSG00000056854	18994	Pou3f4	POU domain, class 3, transcription factor 4	chrX	1.38665	0.04682	161.92	0.314332
ENSMUSG00000090266	74319	Mettl23	methyltransferase like 23	chr11	1.38619	0.0438194	176	0.307945
ENSMUSG00000024831	20589	Ighmbp2	immunoglobulin mu binding protein 2	chr19	1.3615	0.031666	220.08	0.291096
ENSMUSG00000062991	211323	Nrg1	neuregulin 1	chr8	1.36139	0.0333204	206.42	0.291603
ENSMUSG00000015714	76893	Cers2	ceramide synthase 2	chr3	1.34752	0.0045967	493.42	0.202722
ENSMUSG00000036916	208968	Zfp280c	zinc finger protein 280C	chrX	1.34679	0.033658	363	0.291603
ENSMUSG00000058351	66487	Smim4	small integral membrane protein 4	chr14	1.3411	0.0298609	237	0.289352
ENSMUSG00000026466	208263	Tor1aip1	torsin A interacting protein 1	chr1	1.33152	0.0186462	286.42	0.257767
ENSMUSG00000046139	225929	Patl1	protein associated with topoisomerase II homolog 1 (yeast)	chr19	1.32943	0.0270375	282.33	0.285137
ENSMUSG00000047155	81906	Cyp4x1	cytochrome P450, family 4, subfamily x, polypeptide 1	chr4	1.30518	0.014985	518.5	0.247547
ENSMUSG00000049728	244219	Zfp668	zinc finger protein 668	chr7	1.29423	0.0493269	240.83	0.322045
ENSMUSG00000047146	52463	Tet1	tet methylcytosine dioxygenase 1	chr10	1.28784	0.0233472	603.67	0.272821
ENSMUSG00000040594	66011	Ranbp17	RAN binding protein 17	chr11	1.27969	0.0436425	214.75	0.307934
ENSMUSG00000004994	67736	Ccdc130	coiled-coil domain containing 130	chr8	1.27647	0.0375668	186.17	0.296216
ENSMUSG00000063952	268936	Brpf3	bromodomain and PHD finger containing, 3	chr17	1.27428	0.0422283	278.17	0.307934
ENSMUSG00000025265	14163	Fgd1	FYVE, RhoGEF and PH domain containing 1	chrX	1.27112	0.0109282	439.5	0.2236
ENSMUSG00000021217	243931	Tshz3	teashirt zinc finger family member 3	chr7	1.26817	0.00668969	366.17	0.213825
ENSMUSG00000025608	27205	Podxl	podocalyxin-like	chr6	1.24961	0.032948	247.08	0.291603
ENSMUSG00000035293	217558	G2e3	G2/M-phase specific E3 ubiquitin ligase	chr12	1.24267	0.0364707	301.33	0.295398
ENSMUSG00000003354	105833	Ccdc65	coiled-coil domain containing 65	chr15	1.23875	0.042924	283.92	0.307934
ENSMUSG00000024426	73242	Atat1	alpha tubulin acetyltransferase 1	chr17	1.2171	0.0172338	871.5	0.255694
ENSMUSG00000001855	227720	Nup214	nucleoporin 214	chr2	1.20725	0.0123451	564.25	0.234003
ENSMUSG00000035069	67013	Oma1	OMA1 zinc metallopeptidase	chr4	1.20427	0.0481184	280.58	0.318617
ENSMUSG00000028229	66302	Rmdn1	regulator of microtubule dynamics 1	chr4	1.1999	0.0235562	318.33	0.272821
ENSMUSG00000022635	67197	Zcrb1	zinc finger CCHC-type and RNA binding motif 1	chr15	1.18966	0.00242598	814.08	0.202722
ENSMUSG00000038594	100038725	Cep85l	centrosomal protein 85-like	chr10	1.18449	0.0111647	432.08	0.2236
ENSMUSG00000026153	68187	Fam135a	family with sequence similarity 135, member A	chr1	1.17437	0.00206279	1153.75	0.202722
ENSMUSG00000027663	22401	Zmat3	zinc finger matrin type 3	chr3	1.12971	0.000335576	1905.92	0.111307
ENSMUSG00000060090	19889	Rp2	retinitis pigmentosa 2 homolog	chrX	1.10906	0.0173479	374.92	0.255694
ENSMUSG00000022671	72083	Mzt2	mitotic spindle organizing protein 2	chr16	1.10604	0.0102074	490.33	0.223105
ENSMUSG00000028901	56809	Gmeb1	glucocorticoid modulatory element binding protein 1	chr4	1.10382	0.0370901	329.17	0.296211
ENSMUSG00000033618	71751	Map3k13	mitogen-activated protein kinase kinase kinase 13	chr16	1.08881	0.00533211	566.42	0.207516
ENSMUSG00000031984	66523	RP23-9L16.5	RIKEN cDNA 2810004N23 gene	chr8	1.08783	0.0150725	465.33	0.247547
ENSMUSG00000097333	170763	Zfp87	zinc finger protein 87	chr13	1.08763	0.0160434	426.08	0.252084
ENSMUSG00000044365	319478	Cxxc4	CXXC finger 4	chr3	1.0836	0.0246734	677.83	0.276932
ENSMUSG00000015247	66536	Nipsnap3b	nipsnap homolog 3B	chr4	1.07754	0.0109499	502.92	0.2236
ENSMUSG00000028246	76132	Faxc	failed axon connections homolog	chr4	1.0667	0.000421183	1265.83	0.111307
ENSMUSG00000020363	14584	Gfpt2	glutamine fructose-6-phosphate transaminase 2	chr11	1.05608	0.037702	522.58	0.296216
ENSMUSG00000026707	74455	Nsun6	NOL1/NOP2/Sun domain family member 6	chr2	1.05569	0.0425978	263.33	0.307934
ENSMUSG00000005621	233410	Zfp592	zinc finger protein 592	chr7	1.05554	0.0144827	431.92	0.244775
ENSMUSG00000031851	66566	Ntpcr	nucleoside-triphosphatase, cancer-related	chr8	1.05168	0.0499439	407.75	0.322045
ENSMUSG00000052395	328370	Rft1	RFT1 homolog	chr14	1.05053	0.0335844	335.08	0.291603
ENSMUSG00000028634	16656	Hivep3	human immunodeficiency virus type I enhancer binding protein 3	chr4	1.04504	0.00375985	633.17	0.202722
ENSMUSG00000041915	225339	Ammecr1l	AMME chromosomal region gene 1-like	chr18	1.03414	0.01123	580.58	0.2236
ENSMUSG00000020848	13447	Doc2b	double C2, beta	chr11	1.02186	0.0127959	449.75	0.236928
ENSMUSG00000087403	72997	RP23-147K15.4	Kdm5c adjacent non-coding transcript	chrX	1.01022	0.0193303	435.5	0.262585
ENSMUSG00000026893	227960	Gca	grancalcin	chr2	1.00742	0.0469626	435	0.314563
ENSMUSG00000059436	17187	Max	Max protein	chr12	0.996846	0.0297436	357.75	0.289352
ENSMUSG00000022707	74185	Gbe1	glucan (1,4-alpha-), branching enzyme 1	chr16	0.988426	0.0314391	453.58	0.291096
ENSMUSG00000032469	83703	Dbr1	debranching RNA lariats 1	chr9	0.978575	0.0345258	411.83	0.291776
ENSMUSG00000044950	70802	Pwwp2a	PWWP domain containing 2A	chr11	0.978281	0.0358832	437.5	0.295398
ENSMUSG00000028341	18124	Nr4a3	nuclear receptor subfamily 4, group A, member 3	chr4	0.955519	0.00344066	958.17	0.202722
ENSMUSG00000034480	54004	Diaph2	diaphanous related formin 2	chrX	0.948713	0.0337256	555.33	0.291603
ENSMUSG00000026014	77300	Raph1	Ras association (RalGDS/AF-6) and pleckstrin homology domains 1	chr1	0.946931	0.000544176	1613.5	0.121686
ENSMUSG00000042671	67792	Rgs8	regulator of G-protein signaling 8	chr1	0.936125	0.0342514	1122.25	0.291603
ENSMUSG00000050017	56305	Pitpnb	phosphatidylinositol transfer protein, beta	chr5	0.93522	0.00151304	1276.83	0.199927
ENSMUSG00000014905	27362	Dnajb9	DnaJ heat shock protein family (Hsp40) member B9	chr12	0.928277	0.00244453	1402.5	0.202722
ENSMUSG00000035545	232798	Leng8	leukocyte receptor cluster (LRC) member 8	chr7	0.924753	0.0146863	985	0.246781
ENSMUSG00000047787	396184	Flrt1	fibronectin leucine rich transmembrane protein 1	chr19	0.920075	0.010536	644.42	0.2236
ENSMUSG00000053617	14218	Sh3pxd2a	SH3 and PX domains 2A	chr19	0.918848	0.0238586	626.42	0.27518
ENSMUSG00000066415	77853	Msl2	MSL complex subunit 2	chr9	0.913608	0.0136736	749.75	0.240743
ENSMUSG00000028434	54357	Epb41l4b	erythrocyte membrane protein band 4.1 like 4b	chr4	0.905629	0.0364802	516	0.295398
ENSMUSG00000034801	20663	Sos2	SOS Ras/Rho guanine nucleotide exchange factor 2	chr12	0.900277	0.00697826	887.67	0.213825
ENSMUSG00000027175	320554	Tcp11l1	t-complex 11 like 1	chr2	0.893227	0.0367941	845.25	0.295474
ENSMUSG00000022708	56490	Zbtb20	zinc finger and BTB domain containing 20	chr16	0.883692	0.00552693	2285.08	0.208771
ENSMUSG00000024558	225724	Mapk4	mitogen-activated protein kinase 4	chr18	0.882001	0.0220133	462.75	0.270565
ENSMUSG00000002803	399566	Btbd6	BTB (POZ) domain containing 6	chr12	0.876861	0.0498444	354.83	0.322045
ENSMUSG00000052488	27967	Cherp	calcium homeostasis endoplasmic reticulum protein	chr8	0.876011	0.043493	988.58	0.307934
ENSMUSG00000037674	319758	Rfx7	regulatory factor X, 7	chr9	0.87399	0.0341134	948	0.291603
ENSMUSG00000003847	54446	Nfat5	nuclear factor of activated T cells 5	chr8	0.87269	0.0210041	868	0.267802
ENSMUSG00000040524	214812	Zfp609	zinc finger protein 609	chr9	0.870053	0.031898	578.83	0.291096
ENSMUSG00000041164	52915	Zmiz2	zinc finger, MIZ-type containing 2	chr11	0.844324	0.0212672	1101.75	0.26842
ENSMUSG00000002028	214162	Kmt2a	lysine (K)-specific methyltransferase 2A	chr9	0.832434	0.00606091	1209.42	0.213825
ENSMUSG00000026853	12908	Crat	carnitine acetyltransferase	chr2	0.824017	0.0478969	498	0.317891
ENSMUSG00000033697	223666	Arhgap39	Rho GTPase activating protein 39	chr15	0.821296	0.0246309	800.08	0.276932
ENSMUSG00000005198	20020	Polr2a	polymerase (RNA) II (DNA directed) polypeptide A	chr11	0.815033	0.00189238	2680.33	0.202722
ENSMUSG00000038533	12396	Cbfa2t2	core-binding factor, runt domain, alpha subunit 2, translocated to, 2 (human)	chr2	0.813521	0.0166017	947.75	0.252084
ENSMUSG00000037979	215707	Ccdc92	coiled-coil domain containing 92	chr5	0.813181	0.0428997	539.5	0.307934
ENSMUSG00000036391	77371	Sec24a	Sec24 related gene family, member A (S. cerevisiae)	chr11	0.804329	0.0460845	716.83	0.312533
ENSMUSG00000020721	78455	Helz	helicase with zinc finger domain	chr11	0.801721	0.025084	1134	0.278476
ENSMUSG00000052512	78286	Nav2	neuron navigator 2	chr7	0.798637	0.00790038	1446.75	0.215792
ENSMUSG00000033763	244654	Mtss1l	metastasis suppressor 1-like	chr8	0.778545	0.0136903	2046.08	0.240743
ENSMUSG00000054051	319955	Ercc6	excision repair cross-complementing rodent repair deficiency, complementation group 6	chr14	0.768724	0.0228595	731.5	0.272821
ENSMUSG00000019647	20358	Sema6a	sema domain, transmembrane domain (TM), and cytoplasmic domain, (semaphorin) 6A	chr18	0.768594	0.0263514	1180.58	0.281631
ENSMUSG00000029478	20602	Ncor2	nuclear receptor co-repressor 2	chr5	0.759291	0.0183505	1720.58	0.257214
ENSMUSG00000021481	26919	Zfp346	zinc finger protein 346	chr13	0.758771	0.0454436	796.42	0.311596
ENSMUSG00000041112	140580	Elmo1	engulfment and cell motility 1	chr13	0.757298	0.00652825	1899	0.213825
ENSMUSG00000060988	271786	Galnt13	polypeptide N-acetylgalactosaminyltransferase 13	chr2	0.748135	0.0199862	974.17	0.263938
ENSMUSG00000043635	330119	Adamts3	a disintegrin-like and metallopeptidase (reprolysin type) with thrombospondin type 1 motif, 3	chr5	0.741774	0.0219006	1413.58	0.270565
ENSMUSG00000021245	217716	Mlh3	mutL homolog 3	chr12	0.741324	0.0422462	761	0.307934
ENSMUSG00000039852	68703	Rere	arginine glutamic acid dipeptide (RE) repeats	chr4	0.735263	0.00731025	1941.67	0.214655
ENSMUSG00000034377	68842	Tulp4	tubby like protein 4	chr17	0.732111	0.00706131	3152	0.213825
ENSMUSG00000060657	223989	Marf1	meiosis regulator and mRNA stability 1	chr16	0.725063	0.0348143	1266.83	0.292199
ENSMUSG00000029234	21982	Tmem165	transmembrane protein 165	chr5	0.723777	0.0497702	818.67	0.322045
ENSMUSG00000001300	13642	Efnb2	ephrin B2	chr8	0.723248	0.00336668	2009.42	0.202722
ENSMUSG00000064345	17717	mt-Nd2	NADH dehydrogenase subunit 2	chrM	0.723111	0.00760404	7171.75	0.215792
ENSMUSG00000054976	241134	Nyap2	neuronal tyrosine-phophorylated phosphoinositide 3-kinase adaptor 2	chr1	0.719401	0.00993776	1486.33	0.223105
ENSMUSG00000034168	238330	Irf2bpl	interferon regulatory factor 2 binding protein-like	chr12	0.716448	0.0274147	1308	0.285798
ENSMUSG00000074305	244895	Peak1	pseudopodium-enriched atypical kinase 1	chr9	0.714745	0.0345274	1018	0.291776
ENSMUSG00000029359	57816	Tesc	tescalcin	chr5	0.70686	0.0423455	610.67	0.307934
ENSMUSG00000033237	77044	Arid2	AT rich interactive domain 2 (ARID, RFX-like)	chr15	0.702857	0.00934103	1361	0.220385
ENSMUSG00000001419	17261	Mef2d	myocyte enhancer factor 2D	chr3	0.701578	0.0195667	2125.42	0.263335
ENSMUSG00000021982	71891	Cdadc1	cytidine and dCMP deaminase domain containing 1	chr14	0.701534	0.0289614	787	0.288165
ENSMUSG00000036053	71409	Fmnl2	formin-like 2	chr2	0.6978	0.0457401	1205.58	0.311748
ENSMUSG00000027806	72033	Tsc22d2	TSC22 domain family, member 2	chr3	0.696	0.0176945	1084.67	0.25591
ENSMUSG00000028106	75137	Rprd2	regulation of nuclear pre-mRNA domain containing 2	chr3	0.693351	0.0305102	1566.83	0.291096
ENSMUSG00000042605	20239	Atxn2	ataxin 2	chr5	0.693272	0.00630492	3135.5	0.213825
ENSMUSG00000020042	74007	Btbd11	BTB (POZ) domain containing 11	chr10	0.69302	0.0277389	1310.42	0.286224
ENSMUSG00000031732	244650	Phlpp2	PH domain and leucine rich repeat protein phosphatase 2	chr8	0.688535	0.0448484	885.58	0.311156
ENSMUSG00000055024	328572	Ep300	E1A binding protein p300	chr15	0.682084	0.0171473	1359.5	0.255694
ENSMUSG00000032177	18577	Pde4a	phosphodiesterase 4A, cAMP specific	chr9	0.670826	0.0402728	1007.92	0.304878
ENSMUSG00000024491	225432	Rbm27	RNA binding motif protein 27	chr18	0.66692	0.0252716	1185.67	0.278476
ENSMUSG00000050321	246317	Neto1	neuropilin (NRP) and tolloid (TLL)-like 1	chr18	0.652521	0.0209564	1171.67	0.267802
ENSMUSG00000026339	70829	Ccdc93	coiled-coil domain containing 93	chr1	0.652463	0.045521	866.5	0.311596
ENSMUSG00000051586	194401	Mical3	microtubule associated monooxygenase, calponin and LIM domain containing 3	chr6	0.641568	0.0321044	1480.42	0.291096
ENSMUSG00000031753	102339	Cog4	component of oligomeric golgi complex 4	chr8	0.630316	0.0101246	2195.42	0.223105
ENSMUSG00000031858	74549	Mau2	MAU2 sister chromatid cohesion factor	chr8	0.624604	0.00787903	1953.42	0.215792
ENSMUSG00000036452		Arhgap26		chr18	0.624118	0.00827955	2982.17	0.215792
ENSMUSG00000028809	51796	Srrm1	serine/arginine repetitive matrix 1	chr4	0.622764	0.0231296	1259.25	0.272821
ENSMUSG00000014498	237615	Ankrd52	ankyrin repeat domain 52	chr10	0.621853	0.0295914	2093.75	0.289352
ENSMUSG00000034163	216345	Zfc3h1	zinc finger, C3H1-type containing	chr10	0.621059	0.0330983	1279.83	0.291603
ENSMUSG00000026116	56030	Tmem131	transmembrane protein 131	chr1	0.616652	0.0267866	2100.42	0.285137
ENSMUSG00000058975	16502	Kcnc1	potassium voltage gated channel, Shaw-related subfamily, member 1	chr7	0.613561	0.0382497	1487.17	0.298903
ENSMUSG00000015094	18146	Npdc1	neural proliferation, differentiation and control 1	chr2	0.606643	0.0258639	2308.58	0.280898
ENSMUSG00000037217	20964	Syn1	synapsin I	chrX	0.605889	0.00814385	12736.6	0.215792
ENSMUSG00000041740	50849	Rnf10	ring finger protein 10	chr5	0.5995	0.0187096	2049.83	0.257767
ENSMUSG00000024059	78785	Clip4	CAP-GLY domain containing linker protein family, member 4	chr17	0.59864	0.0408561	1825.75	0.306105
ENSMUSG00000030655	233789	Smg1	SMG1 homolog, phosphatidylinositol 3-kinase-related kinase (C. elegans)	chr7	0.597442	0.0166495	2842.92	0.252084
ENSMUSG00000003469	105653	Phyhip	phytanoyl-CoA hydroxylase interacting protein	chr14	0.595187	0.0348789	2890	0.292199
ENSMUSG00000041624	234889	Gucy1a2	guanylate cyclase 1, soluble, alpha 2	chr9	0.582412	0.041287	1681.92	0.307221
ENSMUSG00000035232	236900	Pdk3	pyruvate dehydrogenase kinase, isoenzyme 3	chrX	0.582401	0.0461461	1388.33	0.312533
ENSMUSG00000025085	226251	Ablim1	actin-binding LIM protein 1	chr19	0.581457	0.0283367	1328	0.287899
ENSMUSG00000010554	67493	Mettl16	methyltransferase like 16	chr11	0.58104	0.0311967	1301.83	0.291096
ENSMUSG00000024384	73473	Iws1	IWS1, SUPT6 interacting protein	chr18	0.565452	0.0435468	1315.42	0.307934
ENSMUSG00000029673	319974	Auts2	autism susceptibility candidate 2	chr5	0.552702	0.0313016	1498.25	0.291096
ENSMUSG00000035151	244548	Elmod2	ELMO/CED-12 domain containing 2	chr8	-0.605942	0.0441483	904.08	0.307945
ENSMUSG00000017188	52469	Coa3	cytochrome C oxidase assembly factor 3	chr11	-0.607702	0.0173583	1309.67	0.255694
ENSMUSG00000035735	269060	Dagla	diacylglycerol lipase, alpha	chr19	-0.621549	0.0455549	887.33	0.311596
ENSMUSG00000001415	229512	Smg5	Smg-5 homolog, nonsense mediated mRNA decay factor (C. elegans)	chr3	-0.62624	0.0453215	1031.25	0.311596
ENSMUSG00000070520	66647	Nsmce3	NSE3 homolog, SMC5-SMC6 complex component	chr7	-0.629292	0.0286708	1181.17	0.287899
ENSMUSG00000051851	72865	Cxx1c	retrotransposon Gag like 8C	chrX	-0.632364	0.0433155	1544.17	0.307934
ENSMUSG00000014313	12864	Cox6c	cytochrome c oxidase subunit VIc	chr15	-0.633669	0.0385538	2749.17	0.300472
ENSMUSG00000057375	230584	Yipf1	Yip1 domain family, member 1	chr4	-0.63554	0.029562	926.75	0.289352
ENSMUSG00000084786	66177	Ubl5	ubiquitin-like 5	chr9	-0.643165	0.00441284	4058	0.202722
ENSMUSG00000027603	207182	Ggt7	gamma-glutamyltransferase 7	chr2	-0.643761	0.00445972	3015.17	0.202722
ENSMUSG00000030352	109246	Tspan9	tetraspanin 9	chr6	-0.643928	0.0314886	1003.75	0.291096
ENSMUSG00000050640	231503	Tmem150c	transmembrane protein 150C	chr5	-0.646442	0.0478859	754.25	0.317891
ENSMUSG00000027502	66404	Rtfdc1	replication termination factor 2	chr2	-0.647771	0.00875413	1591.42	0.216299
ENSMUSG00000024712	54391	Rfk	riboflavin kinase	chr19	-0.648926	0.0261863	1116.75	0.280898
ENSMUSG00000053963	381310	AC121838.2	mechanosensory transduction mediator	chr1	-0.651886	0.0261584	1916.75	0.280898
ENSMUSG00000053289	77591	Ddx10	DEAD (Asp-Glu-Ala-Asp) box polypeptide 10	chr9	-0.652375	0.0329602	945.58	0.291603
ENSMUSG00000025575	76025	Cant1	calcium activated nucleotidase 1	chr11	-0.660932	0.0353481	822.58	0.293591
ENSMUSG00000038181	100910	Chpf2	chondroitin polymerizing factor 2	chr5	-0.66714	0.0165502	1236.42	0.252084
ENSMUSG00000032604	97541	Qars	glutaminyl-tRNA synthetase	chr9	-0.667579	0.0101229	1469.42	0.223105
ENSMUSG00000024911	58249	Fibp	fibroblast growth factor (acidic) intracellular binding protein	chr19	-0.668087	0.0441636	858.83	0.307945
ENSMUSG00000025235	102774	Bbs4	Bardet-Biedl syndrome 4 (human)	chr9	-0.67521	0.00383132	2232.75	0.202722
ENSMUSG00000019897	52713	Ccdc59	coiled-coil domain containing 59	chr10	-0.679531	0.0394484	635	0.302505
ENSMUSG00000029649	66537	Pomp	proteasome maturation protein	chr5	-0.684945	0.0327336	2602.08	0.291603
ENSMUSG00000028690	67096	Mmachc	methylmalonic aciduria cblC type, with homocystinuria	chr4	-0.693522	0.0457916	638.83	0.311748
ENSMUSG00000025232	15211	Hexa	hexosaminidase A	chr9	-0.70365	0.0136067	1280.67	0.240743
ENSMUSG00000041360	52874	Pum3	pumilio RNA-binding family member 3	chr19	-0.703819	0.0148566	965.75	0.247547
ENSMUSG00000021606	407785	Ndufs6	NADH dehydrogenase (ubiquinone) Fe-S protein 6	chr13	-0.706579	0.030927	1069.08	0.291096
ENSMUSG00000071073	224813	Lrrc73	leucine rich repeat containing 73	chr17	-0.708184	0.033316	686.17	0.291603
ENSMUSG00000037434	22782	Slc30a1	solute carrier family 30 (zinc transporter), member 1	chr1	-0.709603	0.00481178	1584.25	0.202722
ENSMUSG00000032966	14225	Fkbp1a	FK506 binding protein 1a	chr2	-0.728648	0.00719091	4335.17	0.214655
ENSMUSG00000021392	70930	Nol8	nucleolar protein 8	chr13	-0.735623	0.0134014	997.58	0.240743
ENSMUSG00000062580	21854	Timm17a	translocase of inner mitochondrial membrane 17a	chr1	-0.736998	0.00383908	2294.75	0.202722
ENSMUSG00000036611	67484	Eepd1	endonuclease/exonuclease/phosphatase family domain containing 1	chr9	-0.741088	0.0395053	886.58	0.302505
ENSMUSG00000022749	67581	Tbc1d23	TBC1 domain family, member 23	chr16	-0.743807	0.0160109	1042.33	0.252084
ENSMUSG00000030880	26939	Polr3e	polymerase (RNA) III (DNA directed) polypeptide E	chr7	-0.74429	0.0278642	666.75	0.286224
ENSMUSG00000002379	69875	Ndufa11	NADH dehydrogenase (ubiquinone) 1 alpha subcomplex 11	chr17	-0.750821	0.011567	1161.92	0.224272
ENSMUSG00000031169	53627	Porcn	porcupine O-acyltransferase	chrX	-0.752703	0.0270584	1400.08	0.285137
ENSMUSG00000025068	14873	Gsto1	glutathione S-transferase omega 1	chr19	-0.757884	0.029463	1135.33	0.289352
ENSMUSG00000029348	72898	Asphd2	aspartate beta-hydroxylase domain containing 2	chr5	-0.762956	0.0330408	720.58	0.291603
ENSMUSG00000031168	13595	Ebp	phenylalkylamine Ca2+ antagonist (emopamil) binding protein	chrX	-0.765052	0.0397645	548.92	0.3034
ENSMUSG00000079111	66913	Kdelr2	KDEL (Lys-Asp-Glu-Leu) endoplasmic reticulum protein retention receptor 2	chr5	-0.76991	0.00645978	1481.58	0.213825
ENSMUSG00000020380	19360	Rad50	RAD50 double strand break repair protein	chr11	-0.779463	0.0368962	625.08	0.295474
ENSMUSG00000037740	99045	Mrps26	mitochondrial ribosomal protein S26	chr2	-0.781516	0.0234717	774.58	0.272821
ENSMUSG00000027615	12807	Hps3	HPS3, biogenesis of lysosomal organelles complex 2 subunit 1	chr3	-0.783361	0.0406985	597.25	0.305997
ENSMUSG00000044857	224640	Lemd2	LEM domain containing 2	chr17	-0.791048	0.0321437	592.58	0.291096
ENSMUSG00000028398	66928	Tmem261	distal membrane arm assembly complex 1	chr4	-0.792468	0.0150344	699.42	0.247547
ENSMUSG00000022553	68877	Maf1	MAF1 homolog, negative regulator of RNA polymerase III	chr15	-0.800912	0.0204155	763.92	0.264946
ENSMUSG00000021583	80898	Erap1	endoplasmic reticulum aminopeptidase 1	chr13	-0.801597	0.0476379	443.25	0.317623
ENSMUSG00000041560	68077	Gltscr2	NOP53 ribosome biogenesis factor	chr7	-0.80165	0.0251094	770.83	0.278476
ENSMUSG00000055850	66510	Rnf181	ring finger protein 181	chr6	-0.804568	0.0111368	1279.33	0.2236
ENSMUSG00000033323	67655	Ctdp1	CTD (carboxy-terminal domain, RNA polymerase II, polypeptide A) phosphatase, subunit 1	chr18	-0.80743	0.0465353	521.58	0.31387
ENSMUSG00000003808	66590	Farsa	phenylalanyl-tRNA synthetase, alpha subunit	chr8	-0.818836	0.00880776	1176.83	0.216299
ENSMUSG00000011589	240121	Fsd1	fibronectin type 3 and SPRY domain-containing protein	chr17	-0.819946	0.0198725	1050.25	0.263938
ENSMUSG00000021731	59054	Mrps30	mitochondrial ribosomal protein S30	chr13	-0.821911	0.0139129	801.75	0.240743
ENSMUSG00000002343	76813	Armc6	armadillo repeat containing 6	chr8	-0.823165	0.00467962	1234.33	0.202722
ENSMUSG00000056941	99311	Commd7	COMM domain containing 7	chr2	-0.829127	0.0275279	512.42	0.285798
ENSMUSG00000002012	93843	Pnck	pregnancy upregulated non-ubiquitously expressed CaM kinase	chrX	-0.830446	0.00464276	1133.92	0.202722
ENSMUSG00000032497	71268	Lrrfip2	leucine rich repeat (in FLII) interacting protein 2	chr9	-0.830554	0.00833081	829.08	0.215792
ENSMUSG00000021774	22194	Ube2e1	ubiquitin-conjugating enzyme E2E 1	chr14	-0.831389	0.011562	747.25	0.224272
ENSMUSG00000020739	445007	Nup85	nucleoporin 85	chr11	-0.831492	0.014426	830.92	0.244775
ENSMUSG00000020430	64934	Pes1	pescadillo ribosomal biogenesis factor 1	chr11	-0.832024	0.0141395	636.92	0.243216
ENSMUSG00000014771	18567	Pdcd2	programmed cell death 2	chr17	-0.832801	0.04046	406.58	0.3055
ENSMUSG00000023827	68262	Agpat4	1-acylglycerol-3-phosphate O-acyltransferase 4 (lysophosphatidic acid acyltransferase, delta)	chr17	-0.834595	0.00118818	2601.92	0.191892
ENSMUSG00000046191	93891	Pcdhb20	protocadherin beta 20	chr18	-0.841487	0.0431578	385.67	0.307934
ENSMUSG00000003269	19158	Cyth2	cytohesin 2	chr7	-0.84263	0.00141575	1354.33	0.19598
ENSMUSG00000025893	69149	Kbtbd3	kelch repeat and BTB (POZ) domain containing 3	chr9	-0.846882	0.0301877	546	0.291096
ENSMUSG00000055723	66922	Rras2	related RAS viral (r-ras) oncogene 2	chr7	-0.850319	0.0162683	646.67	0.252084
ENSMUSG00000040236	66682	Trappc5	trafficking protein particle complex 5	chr8	-0.851061	0.00601918	894.42	0.213825
ENSMUSG00000079478	56390	Sssca1	Sjogren syndrome/scleroderma autoantigen 1	chr19	-0.851537	0.00786125	900.75	0.215792
ENSMUSG00000001755	71743	Coasy	Coenzyme A synthase	chr11	-0.851763	0.00892874	975.75	0.216299
ENSMUSG00000027201	17876	Myef2	myelin basic protein expression factor 2, repressor	chr2	-0.854482	0.010388	1427.67	0.2236
ENSMUSG00000024579	240334	Pcyox1l	prenylcysteine oxidase 1 like	chr18	-0.864734	0.0108446	1192.67	0.2236
ENSMUSG00000040888	11692	Gfer	growth factor, augmenter of liver regeneration	chr17	-0.875913	0.0270718	449.33	0.285137
ENSMUSG00000020810	114886	Cygb	cytoglobin	chr11	-0.876418	0.0401661	1456.92	0.304878
ENSMUSG00000005481	68278	Ddx39	DEAD (Asp-Glu-Ala-Asp) box polypeptide 39	chr8	-0.879889	0.0227492	655.92	0.272821
ENSMUSG00000030946	76429	Lhpp	phospholysine phosphohistidine inorganic pyrophosphate phosphatase	chr7	-0.8876	0.0287005	615.17	0.287899
ENSMUSG00000037262	16588	Kin	Kin17 DNA and RNA binding protein	chr2	-0.891229	0.0451728	386.25	0.311596
ENSMUSG00000038065	68235	Mturn	maturin, neural progenitor differentiation regulator homolog (Xenopus)	chr6	-0.892596	0.0341295	1532.08	0.291603
ENSMUSG00000031755	67378	Bbs2	Bardet-Biedl syndrome 2 (human)	chr8	-0.896393	0.00390939	807.25	0.202722
ENSMUSG00000028729	69072	Ebna1bp2	EBNA1 binding protein 2	chr4	-0.90661	0.00726288	905.25	0.214655
ENSMUSG00000016528	17164	Mapkapk2	MAP kinase-activated protein kinase 2	chr1	-0.91115	0.0228583	520.17	0.272821
ENSMUSG00000063446	272031	Plppr1	phospholipid phosphatase related 1	chr4	-0.912224	0.0119381	661.17	0.229829
ENSMUSG00000052632	211914	Asap2	ArfGAP with SH3 domain, ankyrin repeat and PH domain 2	chr12	-0.916601	0.00232076	924.58	0.202722
ENSMUSG00000029722	231801	Agfg2	ArfGAP with FG repeats 2	chr5	-0.927008	0.00370827	920.33	0.202722
ENSMUSG00000039483	72323	Asb6	ankyrin repeat and SOCS box-containing 6	chr2	-0.930773	0.00860007	608.42	0.216299
ENSMUSG00000071424	14804	Grid2	glutamate receptor, ionotropic, delta 2	chr6	-0.931664	0.0441737	336.08	0.307945
ENSMUSG00000075486	66200	Commd6	COMM domain containing 6	chr14	-0.93297	0.0186589	590.75	0.257767
ENSMUSG00000024442	66839	0610009O20Rik	RIKEN cDNA 0610009O20 gene	chr18	-0.932977	0.00986775	646.25	0.223105
ENSMUSG00000067847	67067	Romo1	reactive oxygen species modulator 1	chr2	-0.944294	0.00797709	588.5	0.215792
ENSMUSG00000029708	74375	Gcc1	golgi coiled coil 1	chr6	-0.945626	0.010803	626.67	0.2236
ENSMUSG00000021044	72113	Adck1	aarF domain containing kinase 1	chr12	-0.948555	0.00131313	1005.83	0.19598
ENSMUSG00000060038	330817	Dhps	deoxyhypusine synthase	chr8	-0.950292	0.00325609	755.58	0.202722
ENSMUSG00000029810	65963	Tmem176b	transmembrane protein 176B	chr6	-0.970464	0.00522251	1227.58	0.207516
ENSMUSG00000021079	30056	Timm9	translocase of inner mitochondrial membrane 9	chr12	-0.973727	0.00280688	853.92	0.202722
ENSMUSG00000038383	228812	Pigu	phosphatidylinositol glycan anchor biosynthesis, class U	chr2	-0.975205	0.0244239	567.25	0.276932
ENSMUSG00000045598	233887	Zfp553	zinc finger protein 553	chr7	-0.979422	0.049349	277.42	0.322045
ENSMUSG00000024883	225870	Rin1	Ras and Rab interactor 1	chr19	-0.993845	0.0462296	300.25	0.312533
ENSMUSG00000002781	70209	Tmem143	transmembrane protein 143	chr7	-1.00563	0.0273283	472	0.285798
ENSMUSG00000079657	328778	Rab26	RAB26, member RAS oncogene family	chr17	-1.00829	0.0423072	307.92	0.307934
ENSMUSG00000024608	20044	Rps14	ribosomal protein S14	chr18	-1.00849	0.000543707	1022.08	0.121686
ENSMUSG00000044968	242864	Napepld	N-acyl phosphatidylethanolamine phospholipase D	chr5	-1.01011	0.0281195	332.25	0.286819
ENSMUSG00000026427	16865	Eif2d	eukaryotic translation initiation factor 2D	chr1	-1.02206	0.00886344	502.25	0.216299
ENSMUSG00000021519	66410	Mterf3	mitochondrial transcription termination factor 3	chr13	-1.03382	0.00638804	583.08	0.213825
ENSMUSG00000057069	67475	Ero1lb	ERO1-like beta (S. cerevisiae)	chr13	-1.03582	0.0228149	340.08	0.272821
ENSMUSG00000031762	17750	Mt2	metallothionein 2	chr8	-1.0393	0.0213686	449.58	0.26842
ENSMUSG00000029681	12054	Bcl7b	B cell CLL/lymphoma 7B	chr5	-1.04962	0.00964275	439.5	0.223105
ENSMUSG00000021007	104871	Spata7	spermatogenesis associated 7	chr12	-1.05058	0.00535388	646.17	0.207516
ENSMUSG00000038279	110109	Nop2	NOP2 nucleolar protein	chr6	-1.06884	0.00139247	851.58	0.19598
ENSMUSG00000032590	235606	Apeh	acylpeptide hydrolase	chr9	-1.07166	0.0200436	561.42	0.263938
ENSMUSG00000034997	15558	Htr2a	5-hydroxytryptamine (serotonin) receptor 2A	chr14	-1.07172	0.0375083	395.08	0.296216
ENSMUSG00000060036	27367	Rpl3	ribosomal protein L3	chr15	-1.07258	0.0382307	267.08	0.298903
ENSMUSG00000041231	79560	Ublcp1	ubiquitin-like domain containing CTD phosphatase 1	chr11	-1.07601	0.0289229	380.17	0.288165
ENSMUSG00000016637	67042	Ift27	intraflagellar transport 27	chr15	-1.08735	0.0156743	438.5	0.252084
ENSMUSG00000032398	330959	Snapc5	small nuclear RNA activating complex, polypeptide 5	chr9	-1.08798	0.0142337	384.25	0.243397
ENSMUSG00000075227	29805	Znhit2	zinc finger, HIT domain containing 2	chr19	-1.0969	0.0230526	345.42	0.272821
ENSMUSG00000068580	72008	Zfyve19	zinc finger, FYVE domain containing 19	chr2	-1.09777	0.0496464	251.5	0.322045
ENSMUSG00000036181	50708	Hist1h1c	histone cluster 1, H1c	chr13	-1.10416	0.00293908	677.75	0.202722
ENSMUSG00000032555	235559	Topbp1	topoisomerase (DNA) II binding protein 1	chr9	-1.11535	0.00839021	556	0.215792
ENSMUSG00000002458	56470	Rgs19	regulator of G-protein signaling 19	chr2	-1.13615	0.0212503	261.33	0.26842
ENSMUSG00000001334	384061	Fndc5	fibronectin type III domain containing 5	chr4	-1.14811	0.043586	560.25	0.307934
ENSMUSG00000030588	77254	Yif1b	Yip1 interacting factor homolog B (S. cerevisiae)	chr7	-1.16974	0.0175916	618.5	0.255694
ENSMUSG00000015337	13804	Endog	endonuclease G	chr2	-1.18372	0.0278296	266.67	0.286224
ENSMUSG00000024528	67222	Srfbp1	serum response factor binding protein 1	chr18	-1.19057	0.00615415	365	0.213825
ENSMUSG00000018809	319822	Smyd4	SET and MYND domain containing 4	chr11	-1.19065	0.0101078	402.58	0.223105
ENSMUSG00000042737	68563	Dpm3	dolichyl-phosphate mannosyltransferase polypeptide 3	chr3	-1.19077	0.00269086	516	0.202722
ENSMUSG00000039886	215210	Tmem120a	transmembrane protein 120A	chr5	-1.20771	0.0390693	224.08	0.30206
ENSMUSG00000049932	15270	H2afx	H2A histone family, member X	chr9	-1.20778	0.0363161	301.75	0.295398
ENSMUSG00000020844	18230	Nxn	nucleoredoxin	chr11	-1.22175	0.0434776	293.67	0.307934
ENSMUSG00000033106	66432	Slc7a6os	solute carrier family 7, member 6 opposite strand	chr8	-1.23558	0.00248174	448.33	0.202722
ENSMUSG00000026058	170771	Khdrbs2	KH domain containing, RNA binding, signal transduction associated 2	chr1	-1.24211	0.0432143	269.92	0.307934
ENSMUSG00000035171	66206	RP23-341M13.1	RIKEN cDNA 1110059E24 gene	chr19	-1.26043	0.00614398	400.25	0.213825
ENSMUSG00000040599	67139	Mis12	MIS12 kinetochore complex component	chr11	-1.26845	0.0215046	450.42	0.26842
ENSMUSG00000000295	69692	Hddc2	HD domain containing 2	chr10	-1.26848	0.00512902	407.33	0.207516
ENSMUSG00000056204	66522	Pgpep1	pyroglutamyl-peptidase I	chr8	-1.27363	0.0216694	310.75	0.269201
ENSMUSG00000049090	225791	Zadh2	zinc binding alcohol dehydrogenase, domain containing 2	chr18	-1.27901	0.0354564	251	0.293652
ENSMUSG00000018378		Cuedc1		chr11	-1.28292	0.0290445	295.58	0.288165
ENSMUSG00000014243	69747	Zswim7	zinc finger SWIM-type containing 7	chr11	-1.29426	0.0114936	283.83	0.224272
ENSMUSG00000039195	73737	RP23-161B9.10	RIKEN cDNA 1110008P14 gene	chr2	-1.30033	0.0021011	496.92	0.202722
ENSMUSG00000003762	76889	Adck4	coenzyme Q8B	chr7	-1.30984	0.0104389	324.25	0.2236
ENSMUSG00000052369	380967	Tmem106c	transmembrane protein 106C	chr15	-1.32018	0.0342269	245	0.291603
ENSMUSG00000024799		Tm7sf2		chr19	-1.32509	0.00353624	425.42	0.202722
ENSMUSG00000059554	215814	Ccdc28a	coiled-coil domain containing 28A	chr10	-1.34636	0.0359872	271.25	0.295398
ENSMUSG00000022792	70120	Yars2	tyrosyl-tRNA synthetase 2 (mitochondrial)	chr16	-1.36268	0.00102118	534.58	0.185537
ENSMUSG00000053317	66212	Sec61b	Sec61 beta subunit	chr4	-1.37674	0.00767791	341.58	0.215792
ENSMUSG00000104063	93704	Pcdhgb7	protocadherin gamma subfamily B, 7	chr18	-1.39016	0.0367543	276.08	0.295474
ENSMUSG00000015377	69440	Dennd6b	DENN/MADD domain containing 6B	chr15	-1.39207	0.000411816	513.75	0.111307
ENSMUSG00000033126	216119	Ybey	ybeY metallopeptidase	chr10	-1.39429	0.0376579	141.58	0.296216
ENSMUSG00000037031	70423	Tspan15	tetraspanin 15	chr10	-1.42266	0.018045	233.75	0.257214
ENSMUSG00000032221	17427	Mns1	meiosis-specific nuclear structural protein 1	chr9	-1.43139	0.0298196	145.5	0.289352
ENSMUSG00000044134	231717	Fam109a	family with sequence similarity 109, member A	chr5	-1.45203	0.036067	211.83	0.295398
ENSMUSG00000054619	70152	Mettl7a1	methyltransferase like 7A1	chr15	-1.4548	0.0112207	215.42	0.2236
ENSMUSG00000036533	260409	Cdc42ep3	CDC42 effector protein (Rho GTPase binding) 3	chr17	-1.45547	0.0243142	219.5	0.276932
ENSMUSG00000028191	12042	Bcl10	B cell leukemia/lymphoma 10	chr3	-1.45752	0.0375526	164.42	0.296216
ENSMUSG00000006850	71983	Tmco6	transmembrane and coiled-coil domains 6	chr18	-1.46469	0.0352226	122.83	0.293387
ENSMUSG00000032489	16578	Kif9	kinesin family member 9	chr9	-1.48112	0.0417233	191.08	0.307934
ENSMUSG00000035142	76826	Nubpl	nucleotide binding protein-like	chr12	-1.48251	0.0488602	129.92	0.322045
ENSMUSG00000057594	70317	Arl16	ADP-ribosylation factor-like 16	chr11	-1.50484	0.0138671	285.33	0.240743
ENSMUSG00000063439	232987	B9d2	B9 protein domain 2	chr7	-1.50756	0.018404	165.33	0.257214
ENSMUSG00000027227	20322	Sord	sorbitol dehydrogenase	chr2	-1.52215	0.0429076	191.33	0.307934
ENSMUSG00000030322	17193	Mbd4	methyl-CpG binding domain protein 4	chr6	-1.53222	0.0101444	176.58	0.223105
ENSMUSG00000020648	71916	Dus4l	dihydrouridine synthase 4-like (S. cerevisiae)	chr12	-1.53711	0.0130899	178.75	0.239323
ENSMUSG00000034509	66591	Mad2l1bp	MAD2L1 binding protein	chr17	-1.55563	0.00378406	237.25	0.202722
ENSMUSG00000002804	66174	Nudt14	nudix (nucleoside diphosphate linked moiety X)-type motif 14	chr12	-1.56805	0.0166346	170.83	0.252084
ENSMUSG00000023266	107971	Frs3	fibroblast growth factor receptor substrate 3	chr17	-1.59988	0.0157921	151.08	0.252084
ENSMUSG00000030522	233315	Mtmr10	myotubularin related protein 10	chr7	-1.60809	0.0180737	219.08	0.257214
ENSMUSG00000025010	240665	Ccnj	cyclin J	chr19	-1.61927	0.0439285	134.58	0.307945
ENSMUSG00000024948	26412	Map4k2	mitogen-activated protein kinase kinase kinase kinase 2	chr19	-1.62384	0.00657199	256.92	0.213825
ENSMUSG00000042210	68644	Abhd14a	abhydrolase domain containing 14A	chr9	-1.62734	0.00109818	267.17	0.187789
ENSMUSG00000015289	66192	Lage3	L antigen family, member 3	chrX	-1.65158	0.00687751	179.25	0.213825
ENSMUSG00000024217	20630	Snrpc	U1 small nuclear ribonucleoprotein C	chr17	-1.67623	0.0431178	93.67	0.307934
ENSMUSG00000027953	19729	Slc50a1	solute carrier family 50 (sugar transporter), member 1	chr3	-1.67726	0.00940068	196	0.220385
ENSMUSG00000050677	66717	Ccdc96	coiled-coil domain containing 96	chr5	-1.691	0.0253103	97.42	0.278476
ENSMUSG00000031458	66423	Coprs	coordinator of PRMT5, differentiation stimulator	chr8	-1.71012	0.00207768	507.75	0.202722
ENSMUSG00000069835	69215	Sat2	spermidine/spermine N1-acetyl transferase 2	chr11	-1.71118	0.0105586	189.5	0.2236
ENSMUSG00000026096	72085	Osgepl1	O-sialoglycoprotein endopeptidase-like 1	chr1	-1.75075	4.42457e-05	451.83	0.0643112
ENSMUSG00000047415	238377	Gpr68	G protein-coupled receptor 68	chr12	-1.75367	0.0138899	152.75	0.240743
ENSMUSG00000041608	215446	Entpd3	ectonucleoside triphosphate diphosphohydrolase 3	chr9	-1.81968	0.0101015	177.75	0.223105
ENSMUSG00000024228	67993	Nudt12	nudix (nucleoside diphosphate linked moiety X)-type motif 12	chr17	-1.85103	0.0395432	82.83	0.302505
ENSMUSG00000028195	16007	Cyr61	cysteine rich protein 61	chr3	-1.8567	0.000941873	460.67	0.183573
ENSMUSG00000042997	212114	Nhlrc3	NHL repeat containing 3	chr3	-1.86907	0.0042454	278.08	0.202722
ENSMUSG00000063765	214685	Chadl	chondroadherin-like	chr15	-1.87436	0.00678863	488.75	0.213825
ENSMUSG00000048772	68777	Tmem53	transmembrane protein 53	chr4	-1.87775	0.0402553	123.58	0.304878
ENSMUSG00000019808	66757	Adat2	adenosine deaminase, tRNA-specific 2	chr10	-1.88317	0.00172512	168.75	0.202722
ENSMUSG00000035852	78906	Misp	mitotic spindle positioning	chr10	-1.88362	0.0307021	149	0.291096
ENSMUSG00000002980	57278	Bcam	basal cell adhesion molecule	chr7	-1.92095	0.00752729	135.92	0.215792
ENSMUSG00000032842	224814	Abcc10	ATP-binding cassette, sub-family C (CFTR/MRP), member 10	chr17	-1.92211	0.0246215	96	0.276932
ENSMUSG00000038214	331623	Bend3	BEN domain containing 3	chr10	-1.92952	0.025363	110.75	0.278476
ENSMUSG00000010047	15587	Hyal2	hyaluronoglucosaminidase 2	chr9	-1.93687	0.00846243	134	0.215792
ENSMUSG00000096010	320332	Hist4h4	histone cluster 4, H4	chr6	-1.94495	0.00182568	206.33	0.202722
ENSMUSG00000028952	100090	Zbtb48	zinc finger and BTB domain containing 48	chr4	-1.9629	0.0138264	108	0.240743
ENSMUSG00000070420	666311	Zscan25	zinc finger and SCAN domain containing 25	chr5	-1.98108	0.00474501	168.58	0.202722
ENSMUSG00000028179	107869	Cth	cystathionase (cystathionine gamma-lyase)	chr3	-1.98673	0.0070461	158.5	0.213825
ENSMUSG00000020649	20135	Rrm2	ribonucleotide reductase M2	chr12	-1.98743	0.0332039	79.33	0.291603
ENSMUSG00000038422	72748	Hdhd3	haloacid dehalogenase-like hydrolase domain containing 3	chr4	-1.9988	0.0115723	123.92	0.224272
ENSMUSG00000026189	111175	Pecr	peroxisomal trans-2-enoyl-CoA reductase	chr1	-2.02474	0.0130201	154.58	0.239323
ENSMUSG00000039911	74646	Spsb1	splA/ryanodine receptor domain and SOCS box containing 1	chr4	-2.02901	0.017344	101.58	0.255694
ENSMUSG00000054889	109620	Dsp	desmoplakin	chr13	-2.03178	0.0133591	114.17	0.240743
ENSMUSG00000036214	76416	Znrd1as	zinc ribbon domain containing 1, antisense	chr17	-2.03986	0.0361993	88.5	0.295398
ENSMUSG00000023755	69159	Rhebl1	Ras homolog enriched in brain like 1	chr15	-2.04615	0.0315861	113.75	0.291096
ENSMUSG00000024076	74199	Vit	vitrin	chr17	-2.10035	0.0467164	63.42	0.314332
ENSMUSG00000021900	26363	Btd	biotinidase	chr14	-2.10549	0.00395145	127.67	0.202722
ENSMUSG00000044991	73747	RP23-391A14.5	RIKEN cDNA 1110034G24 gene	chr2	-2.1204	0.0285914	90.25	0.287899
ENSMUSG00000022184	106052	Fbxo4	F-box protein 4	chr15	-2.18287	0.0433316	68.75	0.307934
ENSMUSG00000041429	18207	Nthl1	nth (endonuclease III)-like 1 (E.coli)	chr17	-2.19606	0.0315874	69.83	0.291096
ENSMUSG00000045179	20675	Sox3	SRY (sex determining region Y)-box 3	chrX	-2.24321	0.00671415	98.17	0.213825
ENSMUSG00000047363	78617	Cstad	CSA-conditional, T cell activation-dependent protein	chr2	-2.2538	0.0223734	76.75	0.272821
ENSMUSG00000010461	14051	Eya4	EYA transcriptional coactivator and phosphatase 4	chr10	-2.2543	0.00295189	142.42	0.202722
ENSMUSG00000032077	215051	Bud13	BUD13 homolog	chr9	-2.29961	0.000131026	170.42	0.101447
ENSMUSG00000072812	100041194	Ahnak2	AHNAK nucleoprotein 2	chr12	-2.31111	0.0215143	61.75	0.26842
ENSMUSG00000040034	69912	Nup43	nucleoporin 43	chr10	-2.33533	0.000383941	174.83	0.111307
ENSMUSG00000047307	93884	Pcdhb13	protocadherin beta 13	chr18	-2.34777	0.00526938	140.75	0.207516
ENSMUSG00000035351	69736	Nup37	nucleoporin 37	chr10	-2.34893	0.00927054	145.42	0.220385
ENSMUSG00000035032	208583	Nek11	NIMA (never in mitosis gene a)-related expressed kinase 11	chr9	-2.36973	0.0203953	88.42	0.264946
ENSMUSG00000039676	75568	Capsl	calcyphosine-like	chr15	-2.39793	0.00452372	152.5	0.202722
ENSMUSG00000019732	73316	Calr3	calreticulin 3	chr8	-2.40445	0.0342785	67.5	0.291603
ENSMUSG00000038119	57810	Cdon	cell adhesion molecule-related/down-regulated by oncogenes	chr9	-2.4199	0.00761752	182.08	0.215792
ENSMUSG00000036986	18854	Pml	promyelocytic leukemia	chr9	-2.44793	0.00341128	108.75	0.202722
ENSMUSG00000027257	80708	Pacsin3	protein kinase C and casein kinase substrate in neurons 3	chr2	-2.45086	0.0162591	112.33	0.252084
ENSMUSG00000036528	19024	Ppfibp2	PTPRF interacting protein, binding protein 2 (liprin beta 2)	chr7	-2.55885	0.0452989	59.75	0.311596
ENSMUSG00000022488	105855	Nckap1l	NCK associated protein 1 like	chr15	-2.58757	0.0174499	43.83	0.255694
ENSMUSG00000022844	72599	Pdia5	protein disulfide isomerase associated 5	chr16	-2.62471	0.00447892	91.92	0.202722
ENSMUSG00000027635	66934	Dsn1	DSN1 homolog, MIS12 kinetochore complex component	chr2	-2.64234	0.01261	77.17	0.234982
ENSMUSG00000010830	105785	Kdelr3	KDEL (Lys-Asp-Glu-Leu) endoplasmic reticulum protein retention receptor 3	chr15	-2.66377	0.0474118	55.17	0.316841
ENSMUSG00000029798	67138	Herc6	hect domain and RLD 6	chr6	-2.67893	0.0183365	44.17	0.257214
ENSMUSG00000015133	233328	Lrrk1	leucine-rich repeat kinase 1	chr7	-2.72898	0.0390107	78.5	0.30206
ENSMUSG00000037580	14528	Gch1	GTP cyclohydrolase 1	chr14	-2.85754	0.0154907	45.58	0.251573
ENSMUSG00000044795	327951	Cyb5d1	cytochrome b5 domain containing 1	chr11	-2.91217	0.0205971	73.25	0.266115
ENSMUSG00000037977	235599	RP23-115A1.5	RIKEN cDNA 6430571L13 gene	chr9	-2.91685	0.00917142	68.67	0.220341
ENSMUSG00000028640	21420	Tfap2c	transcription factor AP-2, gamma	chr2	-2.96526	0.0125518	41.58	0.234982
ENSMUSG00000006270	22326	Vax1	ventral anterior homeobox 1	chr19	-3.0349	0.0200655	42.17	0.263938
ENSMUSG00000042293	434402	RP23-147I23.2	predicted gene 5617	chr9	-3.41377	0.022484	46.08	0.272821
ENSMUSG00000066721	101544	Zfp575	zinc finger protein 575	chr7	-3.45642	0.00181719	59.67	0.202722
ENSMUSG00000018672	56358	Copz2	coatomer protein complex, subunit zeta 2	chr11	-3.81615	0.0259913	55.42	0.280898
ENSMUSG00000044303	12578	Cdkn2a	cyclin-dependent kinase inhibitor 2A	chr4	-4.30489	0.000311497	56.25	0.111307
ENSMUSG00000014778	234686	Fhod1	formin homology 2 domain containing 1	chr8	-5.02682	0.00459425	42.33	0.202722
ENSMUSG00000001930	22371	Vwf	Von Willebrand factor	chr6	-5.14063	0.000379569	46.42	0.111307
ENSMUSG00000038508	23886	Gdf15	growth differentiation factor 15	chr8	-5.15486	0.000947227	46.42	0.183573
ENSMUSG00000036526	108723	Card11	caspase recruitment domain family, member 11	chr5	-11.1653	2.79369e-12	89.33	8.12126e-09
