# Supplementary material for: Raptor-Mediated Proteasomal Degradation of Deamidated 4E-BP2 Regulates Postnatal Neuronal Translation and NF-κB Activity
Source: Cell Rep. 2019 Dec 10;29(11):3620–3635.e7. doi: 10.1016/j.celrep.2019.11.023 (PMC6915327; doi:10.1016/j.celrep.2019.11.023)
Supplement: Table S4. DAVID GO Analysis Summary, Related to Figure 6 [file mmc4.xlsx]

## Sheet: Legend
	DAVID analysis of:	DAVID Category
WT_GOMF	212 DTGs	Molecular Function		p<0.05	WT:wild type 4E-BP2
WT_GOBP		Biological Function			2D: deamidated 4E-BP2
WT_GOCC		Cellular Compartment
2D_GOMF	238 DTGs	Molecular Function
2D_GOBP		Biological Function
2D_GOCC		Cellular Compartment
Category	Term	Count	%	PValue	Genes	Gene names	Fold Enrichment	Bonferroni	Benjamini	FDR
Molecular Function (MF), Biological Function (BP) or Cellular Compartment (CC)	Gene ontology term	number of genes in category	percentage of total gene number	DAVID calculated p-calue	ENSEMBL Gene IDs	Official gene neames	DAVID fold enrichment	posthoc	Benjamini-Hochberg test	False Disocvery Rate

## Sheet: WT_GOMF
Category	Term	Count	%	PValue	Genes	Gene names	Fold Enrichment	Bonferroni	Benjamini	FDR
GOTERM_MF_DIRECT	GO:0002039~p53 binding	4	1.89573	0.0328105	ENSMUSG00000021481, ENSMUSG00000027663, ENSMUSG00000055024, ENSMUSG00000052676	Zfp346, Zmat3, Zmat1, Ep300	5.69665	0.999921	0.74043	35.7143
GOTERM_MF_DIRECT	GO:0003700~transcription factor activity, sequence-specific DNA binding	16	7.58294	0.0310091	ENSMUSG00000037674, ENSMUSG00000054939, ENSMUSG00000044296, ENSMUSG00000059436, ENSMUSG00000055024, ENSMUSG00000028341, ENSMUSG00000049728, ENSMUSG00000039852, ENSMUSG00000028901, ENSMUSG00000028634, ENSMUSG00000073176, ENSMUSG00000001419, ENSMUSG00000003847, ENSMUSG00000056854, ENSMUSG00000038533, ENSMUSG00000027806	Mef2d, Nfat5, Tsc22d2, Nr4a3, Hivep3, Gmeb1, Rfx7, Cbfa2t2, Rere, Zfp879, Zfp668, Zfp174, Ep300, Pou3f4, Max, Zfp449	1.80641	0.999866	0.773668	34.1104
GOTERM_MF_DIRECT	GO:0003676~nucleic acid binding	21	9.95261	0.0221288	ENSMUSG00000021481, ENSMUSG00000022635, ENSMUSG00000024831, ENSMUSG00000027663, ENSMUSG00000055480, ENSMUSG00000052488, ENSMUSG00000097333, ENSMUSG00000044296, ENSMUSG00000068966, ENSMUSG00000005621, ENSMUSG00000092417, ENSMUSG00000074500, ENSMUSG00000049728, ENSMUSG00000022708, ENSMUSG00000060657, ENSMUSG00000074166, ENSMUSG00000028634, ENSMUSG00000039759, ENSMUSG00000059475, ENSMUSG00000024491,…	Zfp592, Zfp346, Zcrb1, Zbtb20, Rbm27, Ighmbp2, Zmat3, Hivep3, Thap3, Zfp879, Zfp668, Cherp, Zmat1, Zfp458, Zfp426, Marf1, Zbtb34, AW146154, Zfp558, Gpank1, Zfp87	1.69242	0.998223	0.718199	25.6485
GOTERM_MF_DIRECT	GO:0035259~glucocorticoid receptor binding	3	1.4218	0.0136259	ENSMUSG00000029478, ENSMUSG00000028341, ENSMUSG00000055024	Nr4a3, Ncor2, Ep300	16.6152	0.979404	0.621167	16.6151
GOTERM_MF_DIRECT	GO:0003677~DNA binding	35	16.5877	0.000304164	ENSMUSG00000002028, ENSMUSG00000029478, ENSMUSG00000024384, ENSMUSG00000044296, ENSMUSG00000031783, ENSMUSG00000059436, ENSMUSG00000028341, ENSMUSG00000028809, ENSMUSG00000055024, ENSMUSG00000005198, ENSMUSG00000022881, ENSMUSG00000036916, ENSMUSG00000041740, ENSMUSG00000034801, ENSMUSG00000022708, ENSMUSG00000033237, ENSMUSG00000028901, ENSMUSG00000059475, ENSMUSG00000056854, ENSMUSG00000003847,…	Mef2d, Kmt2a, Nfat5, Polr2a, Zfp592, Cers2, Tshz3, Zbtb20, Rfc4, Iws1, Ighmbp2, Nr4a3, Hivep3, Srrm1, Gmeb1, Ncor2, Polr2c, Arid2, Sos2, Zfp280c, Rfx7, Thap3, Rere, Rnf10, Zbed3, Zfp879, Cxxc4, Tet1, Zfp668, Zmat1, Ercc6, Ep300, Pou3f4, Max, Zfp426	1.88912	0.0824898	0.0282894	0.402089
GOTERM_MF_DIRECT	GO:0008270~zinc ion binding	27	12.7962	2.39006e-05	ENSMUSG00000002028, ENSMUSG00000021481, ENSMUSG00000021982, ENSMUSG00000055128, ENSMUSG00000055024, ENSMUSG00000028341, ENSMUSG00000051586, ENSMUSG00000036391, ENSMUSG00000041740, ENSMUSG00000025085, ENSMUSG00000043635, ENSMUSG00000041961, ENSMUSG00000022269, ENSMUSG00000022635, ENSMUSG00000041164, ENSMUSG00000022894, ENSMUSG00000024831, ENSMUSG00000045822, ENSMUSG00000044365, ENSMUSG00000046169,…	Kmt2a, Zfp346, Cdadc1, March11, Zcrb1, Adamts5, Ighmbp2, Ablim1, Zmat3, Nr4a3, G2e3, Sec24a, Rere, Zmiz2, Rnf10, Znrf3, Adamts3, Cxxc4, Zswim3, Adamts6, Tet1, Mical3, Zmat1, Ep300, Cgrrf1, Brpf3, Msl2	2.50388	0.00674112	0.00337626	0.0316495
GOTERM_MF_DIRECT	GO:0046872~metal ion binding	63	29.8578	2.52299e-07	ENSMUSG00000025241, ENSMUSG00000097333, ENSMUSG00000028341, ENSMUSG00000051586, ENSMUSG00000022708, ENSMUSG00000091722, ENSMUSG00000033237, ENSMUSG00000028901, ENSMUSG00000060988, ENSMUSG00000041961, ENSMUSG00000059475, ENSMUSG00000022269, ENSMUSG00000021217, ENSMUSG00000047155, ENSMUSG00000022635, ENSMUSG00000035293, ENSMUSG00000055480, ENSMUSG00000049728, ENSMUSG00000039852, ENSMUSG00000074166,…	Kmt2a, Polr2a, Zfp592, Helz, Tshz3, Zfp346, Cdadc1, March11, Zcrb1, Zbtb20, Adamts5, Rbm27, Ighmbp2, Ablim1, Fyco1, Fgd1, Gca, Zmat3, Nr4a3, Hivep3, Gmeb1, Tesc, Smg1, Phlpp2, Pde4a, Dbr1, Arid2, Map3k13, Irf2bpl, Oma1, G2e3, Zfp280c, Cbfa2t2, Thap3, Rere, Zfp609, Zmiz2, Rnf10, Znrf3, Zbed3, Zfp879, Cxxc4, Zswim3, Riox1, Tet1, Cyp4x1, Zfp668, Mical3, Zmat1, Zfp174, Ep300, Cgrrf1, Zfp458, Zfp426, …	1.872	7.13981e-05	7.13981e-05	0.000334147
GOTERM_MF_DIRECT	GO:0044822~poly(A) RNA binding	18	8.53081	0.0526944	ENSMUSG00000046139, ENSMUSG00000021481, ENSMUSG00000022635, ENSMUSG00000031984, ENSMUSG00000027663, ENSMUSG00000052488, ENSMUSG00000032469, ENSMUSG00000030655, ENSMUSG00000028809, ENSMUSG00000020721, ENSMUSG00000005198, ENSMUSG00000031851, ENSMUSG00000042605, ENSMUSG00000034163, ENSMUSG00000030432, ENSMUSG00000023043, ENSMUSG00000024491, ENSMUSG00000010554		1.61226	1	0.852654	51.1761
GOTERM_MF_DIRECT	GO:0003779~actin binding	8	3.79147	0.0530819	ENSMUSG00000040852, ENSMUSG00000034480, ENSMUSG00000035873, ENSMUSG00000036053, ENSMUSG00000051586, ENSMUSG00000033763, ENSMUSG00000060090, ENSMUSG00000025085		2.35956	1	0.820048	51.4399
GOTERM_MF_DIRECT	GO:0016740~transferase activity	22	10.4265	0.0607568	ENSMUSG00000002028, ENSMUSG00000035245, ENSMUSG00000035293, ENSMUSG00000028607, ENSMUSG00000026707, ENSMUSG00000055024, ENSMUSG00000030655, ENSMUSG00000005198, ENSMUSG00000026853, ENSMUSG00000039958, ENSMUSG00000022707, ENSMUSG00000020363, ENSMUSG00000001663, ENSMUSG00000090266, ENSMUSG00000055137, ENSMUSG00000033618, ENSMUSG00000074305, ENSMUSG00000060988, ENSMUSG00000024558, ENSMUSG00000024426,…		1.48995	1	0.830324	56.4016
GOTERM_MF_DIRECT	GO:0004468~lysine N-acetyltransferase activity, acting on acetyl phosphate as donor	2	0.947867	0.0677722	ENSMUSG00000055024, ENSMUSG00000024426		28.4833	1	0.835606	60.5227
GOTERM_MF_DIRECT	GO:0005049~nuclear export signal receptor activity	2	0.947867	0.0770736	ENSMUSG00000040594, ENSMUSG00000001855		24.9229	1	0.849158	65.4324
GOTERM_MF_DIRECT	GO:0001055~RNA polymerase II activity	2	0.947867	0.0862828	ENSMUSG00000031783, ENSMUSG00000005198		22.1537	1	0.85975	69.7317
GOTERM_MF_DIRECT	GO:0030296~protein tyrosine kinase activator activity	2	0.947867	0.0862828	ENSMUSG00000062991, ENSMUSG00000054051		22.1537	1	0.85975	69.7317
GOTERM_MF_DIRECT	GO:0008168~methyltransferase activity	5	2.36967	0.0876633	ENSMUSG00000002028, ENSMUSG00000090266, ENSMUSG00000026707, ENSMUSG00000039958, ENSMUSG00000010554		2.96701	1	0.843482	70.3318
GOTERM_MF_DIRECT	GO:0003723~RNA binding	13	6.16114	0.0907218	ENSMUSG00000046139, ENSMUSG00000022635, ENSMUSG00000021481, ENSMUSG00000024831, ENSMUSG00000060657, ENSMUSG00000027663, ENSMUSG00000026707, ENSMUSG00000052488, ENSMUSG00000028809, ENSMUSG00000024491, ENSMUSG00000079641, ENSMUSG00000052676, ENSMUSG00000046791		1.66152	1	0.833756	71.6224

## Sheet: WT_GOBP
Category	Term	Count	%	PValue	Genes	Gene names	Fold Enrichment	Bonferroni	Benjamini	FDR
GOTERM_BP_DIRECT	GO:0006351~transcription, DNA-templated	29	13.7441	0.0105947	ENSMUSG00000029478, ENSMUSG00000002028, ENSMUSG00000024384, ENSMUSG00000044296, ENSMUSG00000059436, ENSMUSG00000031783, ENSMUSG00000028341, ENSMUSG00000055024, ENSMUSG00000005198, ENSMUSG00000036916, ENSMUSG00000041740, ENSMUSG00000022708, ENSMUSG00000028901, ENSMUSG00000035873, ENSMUSG00000059475, ENSMUSG00000056854, ENSMUSG00000003847, ENSMUSG00000021217, ENSMUSG00000038533, ENSMUSG00000024831,…	Mef2d, Kmt2a, Nfat5, Polr2a, Zfp592, Tshz3, Zbtb20, Iws1, Ighmbp2, Nr4a3, Hivep3, Gmeb1, Ncor2, Polr2c, Pawr, Zfp280c, Cbfa2t2, Rere, Rnf10, Zfp879, Riox1, Tet1, Zfp668, Zfp174, Ep300, Pou3f4, Max, Zfp426, Zfp449	1.61735	0.999889	0.999889	15.2042
GOTERM_BP_DIRECT	GO:0007010~cytoskeleton organization	5	2.36967	0.017091	ENSMUSG00000036053, ENSMUSG00000051586, ENSMUSG00000060090, ENSMUSG00000025085, ENSMUSG00000025265	Ablim1, Fgd1, Fmnl2, Mical3, Rp2	5.05423	1	0.99937	23.427
GOTERM_BP_DIRECT	GO:0006493~protein O-linked glycosylation	3	1.4218	0.0267317	ENSMUSG00000035245, ENSMUSG00000060988, ENSMUSG00000047146	Eogt, Tet1, Galnt13	11.6809	1	0.999557	34.2657
GOTERM_BP_DIRECT	GO:0006611~protein export from nucleus	3	1.4218	0.0305437	ENSMUSG00000040594, ENSMUSG00000040312, ENSMUSG00000001855	Nup214, Cchcr1, Ranbp17	10.8753	1	0.99868	38.1411
GOTERM_BP_DIRECT	GO:0072332~intrinsic apoptotic signaling pathway by p53 class mediator	3	1.4218	0.0345567	ENSMUSG00000021481, ENSMUSG00000027663, ENSMUSG00000052676	Zfp346, Zmat3, Zmat1	10.1737	1	0.997555	41.9893
GOTERM_BP_DIRECT	GO:0035023~regulation of Rho protein signal transduction	4	1.89573	0.0365398	ENSMUSG00000030220, ENSMUSG00000034801, ENSMUSG00000031139, ENSMUSG00000025265	Fgd1, Arhgdib, Mcf2, Sos2	5.46119	1	0.99503	43.8072
GOTERM_BP_DIRECT	GO:0006355~regulation of transcription, DNA-templated	31	14.6919	0.0372552	ENSMUSG00000002028, ENSMUSG00000029478, ENSMUSG00000024384, ENSMUSG00000044296, ENSMUSG00000097333, ENSMUSG00000059436, ENSMUSG00000028341, ENSMUSG00000055024, ENSMUSG00000036916, ENSMUSG00000041740, ENSMUSG00000022708, ENSMUSG00000028901, ENSMUSG00000035873, ENSMUSG00000059475, ENSMUSG00000056854, ENSMUSG00000003847, ENSMUSG00000021217, ENSMUSG00000038533, ENSMUSG00000037674, ENSMUSG00000026999,…	Mef2d, Kmt2a, Nfat5, Zfp592, Tshz3, Zbtb20, Iws1, Ighmbp2, Nup35, Nr4a3, Hivep3, Gmeb1, Ncor2, Pawr, Zfp280c, Rfx7, Cbfa2t2, Rere, Rnf10, Zfp879, Riox1, Tet1, Zfp668, Ep300, Zfp458, Pou3f4, Max, Zfp426, AW146154, Zfp558, Zfp87	1.43	1	0.990317	44.4498
GOTERM_BP_DIRECT	GO:0006366~transcription from RNA polymerase II promoter	5	2.36967	0.0421444	ENSMUSG00000028634, ENSMUSG00000031783, ENSMUSG00000005198, ENSMUSG00000056854, ENSMUSG00000003847	Nfat5, Polr2a, Hivep3, Polr2c, Pou3f4	3.80898	1	0.989967	48.6609
GOTERM_BP_DIRECT	GO:0045944~positive regulation of transcription from RNA polymerase II promoter	16	7.58294	0.0503098	ENSMUSG00000002028, ENSMUSG00000041164, ENSMUSG00000055024, ENSMUSG00000028341, ENSMUSG00000041740, ENSMUSG00000025085, ENSMUSG00000062991, ENSMUSG00000033237, ENSMUSG00000028901, ENSMUSG00000029673, ENSMUSG00000041995, ENSMUSG00000001419, ENSMUSG00000003847, ENSMUSG00000027276, ENSMUSG00000047146, ENSMUSG00000034168		1.6905	1	0.992582	55.0347
GOTERM_BP_DIRECT	GO:0051028~mRNA transport	4	1.89573	0.0508976	ENSMUSG00000040594, ENSMUSG00000024384, ENSMUSG00000026999, ENSMUSG00000001855		4.77854	1	0.988511	55.4638
GOTERM_BP_DIRECT	GO:0007411~axon guidance	5	2.36967	0.0531519	ENSMUSG00000019647, ENSMUSG00000001300, ENSMUSG00000028341, ENSMUSG00000036916, ENSMUSG00000025085		3.52778	1	0.985667	57.0738
GOTERM_BP_DIRECT	GO:0072006~nephron development	2	0.947867	0.0732117	ENSMUSG00000036856, ENSMUSG00000027276		26.282	1	0.99556	69.1877
GOTERM_BP_DIRECT	GO:0032259~methylation	5	2.36967	0.0767525	ENSMUSG00000002028, ENSMUSG00000090266, ENSMUSG00000026707, ENSMUSG00000039958, ENSMUSG00000010554		3.11029	1	0.994764	70.9609
GOTERM_BP_DIRECT	GO:0016043~cellular component organization	2	0.947867	0.0819802	ENSMUSG00000034480, ENSMUSG00000036053		23.3618	1	0.994613	73.4051
GOTERM_BP_DIRECT	GO:0000375~RNA splicing, via transesterification reactions	2	0.947867	0.0819802	ENSMUSG00000032469, ENSMUSG00000028809		23.3618	1	0.994613	73.4051
GOTERM_BP_DIRECT	GO:0010628~positive regulation of gene expression	8	3.79147	0.085148	ENSMUSG00000062991, ENSMUSG00000059327, ENSMUSG00000035873, ENSMUSG00000055024, ENSMUSG00000029359, ENSMUSG00000028434, ENSMUSG00000001240, ENSMUSG00000003847		2.10783	1	0.993734	74.7912
GOTERM_BP_DIRECT	GO:2000727~positive regulation of cardiac muscle cell differentiation	2	0.947867	0.0906661	ENSMUSG00000062991, ENSMUSG00000001300		21.0256	1	0.993773	77.0454

## Sheet: WT_GOCC
Category	Term	Count	%	PValue	Genes	Gene names	Fold Enrichment	Bonferroni	Benjamini	FDR
GOTERM_CC_DIRECT	GO:0005737~cytoplasm	76	36.019	0.039069	ENSMUSG00000046139, ENSMUSG00000031783, ENSMUSG00000059436, ENSMUSG00000020848, ENSMUSG00000051586, ENSMUSG00000091722, ENSMUSG00000062991, ENSMUSG00000090266, ENSMUSG00000002803, ENSMUSG00000041112, ENSMUSG00000028901, ENSMUSG00000042797, ENSMUSG00000057110, ENSMUSG00000060090, ENSMUSG00000024426, ENSMUSG00000003847, ENSMUSG00000040852, ENSMUSG00000020042, ENSMUSG00000035293, ENSMUSG00000026707,…	Ramp2, Mef2d, Gstt1, Rin2, Kmt2a, Btbd6, Nfat5, Dnajb9, Nipsnap3b, Btbd11, Doc2b, Ptpn21, Zfp346, Mzt2, Krt18, Atat1, Rbm27, Mapk4, Ighmbp2, Ablim1, Fgd1, Podxl, Nsun6, Gca, Tsc22d2, Rmdn1, Epb41l4b, Hivep3, Gmeb1, Tesc, Arhgdib, Rpl28, Smg1, Phlpp2, Polr2c, Pde4a, Map3k13, Mtss1l, Tulp4, G2e3, Pawr, Fmnl2, Sec24a, Wnt4, Ccdc92, Nphp4, Etfbkmt, Cchcr1, Ranbp17, Plekhh2, Elmo1, Rnf10, Zbed3, Atxn2…	1.19868	0.999693	0.740331	39.3911
GOTERM_CC_DIRECT	GO:0032809~neuronal cell body membrane	3	1.4218	0.0308736	ENSMUSG00000058975, ENSMUSG00000047787, ENSMUSG00000042671	Rgs8, Flrt1, Kcnc1	10.8191	0.998281	0.720072	32.5663
GOTERM_CC_DIRECT	GO:0005634~nucleus	71	33.6493	0.0268627	ENSMUSG00000046139, ENSMUSG00000029478, ENSMUSG00000059436, ENSMUSG00000031783, ENSMUSG00000028809, ENSMUSG00000028341, ENSMUSG00000051586, ENSMUSG00000022881, ENSMUSG00000022708, ENSMUSG00000091722, ENSMUSG00000062991, ENSMUSG00000028901, ENSMUSG00000059475, ENSMUSG00000021217, ENSMUSG00000056854, ENSMUSG00000003847, ENSMUSG00000037674, ENSMUSG00000022635, ENSMUSG00000054051, ENSMUSG00000035293,…	Mef2d, Gstt1, Nup214, Kmt2a, Nfat5, Polr2a, Zfp592, Mettl16, Nipsnap3b, Cers2, Helz, Tshz3, Mlh3, Zfp346, Zcrb1, Zbtb20, Rfc4, Krt18, Iws1, Rbm27, Mapk4, Ighmbp2, Tor1aip1, Zmat3, Tsc22d2, Nr4a3, Hivep3, Srrm1, Gmeb1, Tesc, Ncor2, Auts2, Smg1, Phlpp2, Polr2c, Mau2, Pde4a, Dbr1, Arhgap39, Irf2bpl, G2e3, Pawr, Zfp280c, Rfx7, Cbfa2t2, Rere, Cchcr1, Ranbp17, Zmiz2, Rnf10, Spidr, Rgs8, Zfp879, Cxxc4, …	1.23368	0.996025	0.748906	28.9746
GOTERM_CC_DIRECT	GO:0030027~lamellipodium	6	2.8436	0.0204903	ENSMUSG00000040852, ENSMUSG00000029359, ENSMUSG00000033763, ENSMUSG00000025608, ENSMUSG00000025085, ENSMUSG00000025265	Ablim1, Fgd1, Podxl, Tesc, Mtss1l, Plekhh2	3.82628	0.985045	0.753628	22.9045
GOTERM_CC_DIRECT	GO:0042995~cell projection	14	6.63507	0.0188494	ENSMUSG00000040852, ENSMUSG00000024831, ENSMUSG00000059436, ENSMUSG00000029359, ENSMUSG00000025608, ENSMUSG00000025265, ENSMUSG00000039577, ENSMUSG00000047787, ENSMUSG00000053617, ENSMUSG00000033763, ENSMUSG00000060090, ENSMUSG00000021217, ENSMUSG00000024426, ENSMUSG00000042671	Tshz3, Atat1, Ighmbp2, Fgd1, Podxl, Tesc, Mtss1l, Nphp4, Plekhh2, Rgs8, Flrt1, Sh3pxd2a, Max, Rp2	2.05645	0.978994	0.855066	21.2659
GOTERM_CC_DIRECT	GO:0005654~nucleoplasm	32	15.1659	0.00267372	ENSMUSG00000002028, ENSMUSG00000029478, ENSMUSG00000024384, ENSMUSG00000028607, ENSMUSG00000031783, ENSMUSG00000059436, ENSMUSG00000052512, ENSMUSG00000028809, ENSMUSG00000055128, ENSMUSG00000055024, ENSMUSG00000005198, ENSMUSG00000051586, ENSMUSG00000031858, ENSMUSG00000022708, ENSMUSG00000042605, ENSMUSG00000033237, ENSMUSG00000028901, ENSMUSG00000074305, ENSMUSG00000021245, ENSMUSG00000003847,…	Mef2d, Kmt2a, Nfat5, Polr2a, Tshz3, Mlh3, Zcrb1, Zbtb20, Iws1, Nup35, Cpt2, Srrm1, Gmeb1, Ncor2, Polr2c, Mau2, Arid2, Irf2bpl, Zmiz2, Spidr, Atxn2, Riox1, Tet1, Mical3, Nav2, Ercc6, Zfp174, Ep300, Cgrrf1, Max, Zbtb34, Peak1	1.72957	0.419283	0.419283	3.30795
GOTERM_CC_DIRECT	GO:0005622~intracellular	23	10.9005	0.0509367	ENSMUSG00000007892, ENSMUSG00000041624, ENSMUSG00000021481, ENSMUSG00000027663, ENSMUSG00000055480, ENSMUSG00000044296, ENSMUSG00000097333, ENSMUSG00000050017, ENSMUSG00000074500, ENSMUSG00000079641, ENSMUSG00000001240, ENSMUSG00000034801, ENSMUSG00000040594, ENSMUSG00000054976, ENSMUSG00000034377, ENSMUSG00000030432, ENSMUSG00000074166, ENSMUSG00000024558, ENSMUSG00000062393, ENSMUSG00000059475,…		1.50435	0.999975	0.780437	48.1529
GOTERM_CC_DIRECT	GO:0001726~ruffle	4	1.89573	0.0621281	ENSMUSG00000029359, ENSMUSG00000033763, ENSMUSG00000025608, ENSMUSG00000025265		4.40358	0.999998	0.8036	55.332

## Sheet: 2D_GOMF
Category	Term	Count	%	PValue	Genes	Gene names	Fold Enrichment	Bonferroni	Benjamini	FDR
GOTERM_MF_DIRECT	GO:0046923~ER retention sequence binding	2	0.843882	0.0424163	ENSMUSG00000079111, ENSMUSG00000010830	Kdelr3, Kdelr2	46.1534	1	0.920205	44.7212
GOTERM_MF_DIRECT	GO:0005096~GTPase activator activity	7	2.95359	0.0422468	ENSMUSG00000022488, ENSMUSG00000035151, ENSMUSG00000052632, ENSMUSG00000024883, ENSMUSG00000002458, ENSMUSG00000036533, ENSMUSG00000029722	Rgs19, Nckap1l, Rin1, Agfg2, Elmod2, Cdc42ep3, Asap2	2.74957	1	0.951275	44.5873
GOTERM_MF_DIRECT	GO:0016491~oxidoreductase activity	13	5.48523	0.0308152	ENSMUSG00000024579, ENSMUSG00000020844, ENSMUSG00000028690, ENSMUSG00000029348, ENSMUSG00000040888, ENSMUSG00000025068, ENSMUSG00000024799, ENSMUSG00000057069, ENSMUSG00000026189, ENSMUSG00000049090, ENSMUSG00000020648, ENSMUSG00000027227, ENSMUSG00000020649	Dus4l, Rrm2, Nxn, Pcyox1l, Tm7sf2, Gsto1, Pecr, Sord, Mmachc, Asphd2, Gfer, Zadh2, Ero1lb	1.98674	0.999983	0.935349	34.8243
GOTERM_MF_DIRECT	GO:0016787~hydrolase activity	26	10.9705	0.0241415	ENSMUSG00000020380, ENSMUSG00000042210, ENSMUSG00000041429, ENSMUSG00000025232, ENSMUSG00000010461, ENSMUSG00000021900, ENSMUSG00000024228, ENSMUSG00000053289, ENSMUSG00000044968, ENSMUSG00000005481, ENSMUSG00000037580, ENSMUSG00000010047, ENSMUSG00000025575, ENSMUSG00000041231, ENSMUSG00000019808, ENSMUSG00000032590, ENSMUSG00000033323, ENSMUSG00000002804, ENSMUSG00000027603, ENSMUSG00000038422,…	Nudt14, Ddx39, Hyal2, Eya4, Endog, Adat2, Rad50, Erap1, Btd, Nudt12, Hexa, Cant1, Ggt7, Mbd4, Lhpp, Apeh, Ctdp1, Dagla, Gch1, Hdhd3, Ublcp1, Nthl1, Abhd14a, Napepld, Ddx10, Pgpep1	1.56554	0.999807	0.942217	28.4111
GOTERM_MF_DIRECT	GO:0051059~NF-kappaB binding	4	1.68776	0.00443373	ENSMUSG00000028191, ENSMUSG00000056941, ENSMUSG00000044303, ENSMUSG00000075486	Bcl10, Cdkn2a, Commd7, Commd6	11.9106	0.788865	0.540506	5.89642
GOTERM_MF_DIRECT	GO:0044822~poly(A) RNA binding	24	10.1266	0.00202723	ENSMUSG00000021392, ENSMUSG00000027201, ENSMUSG00000021731, ENSMUSG00000037740, ENSMUSG00000054889, ENSMUSG00000038279, ENSMUSG00000044303, ENSMUSG00000019897, ENSMUSG00000060036, ENSMUSG00000036181, ENSMUSG00000005481, ENSMUSG00000053289, ENSMUSG00000022792, ENSMUSG00000024608, ENSMUSG00000032590, ENSMUSG00000003808, ENSMUSG00000028729, ENSMUSG00000020430, ENSMUSG00000053317, ENSMUSG00000096010,…	Farsa, Ddx39, Ccdc59, Pes1, Nol8, Mrps30, Yars2, Srfbp1, Rps14, Myef2, Ebna1bp2, Bud13, Apeh, Hist1h1c, Mrps26, Nop2, Pum3, Nop53, Cdkn2a, Ddx10, Sec61b, Dsp, Rpl3, Hist4h4	1.99044	0.508479	0.508479	2.73725
GOTERM_MF_DIRECT	GO:0019855~calcium channel inhibitor activity	2	0.843882	0.0830426	ENSMUSG00000037434, ENSMUSG00000027257		23.0767	1	0.986894	69.4467

## Sheet: 2D_GOBP
Category	Term	Count	%	PValue	Genes	Gene names	Fold Enrichment	Bonferroni	Benjamini	FDR
GOTERM_BP_DIRECT	GO:2001238~positive regulation of extrinsic apoptotic signaling pathway	3	1.26582	0.0499132	ENSMUSG00000028191, ENSMUSG00000010047, ENSMUSG00000036986	Hyal2, Bcl10, Pml	8.30974	1	0.948682	55.1241
GOTERM_BP_DIRECT	GO:0038108~negative regulation of appetite by leptin-mediated signaling pathway	2	0.843882	0.0441596	ENSMUSG00000031755, ENSMUSG00000025235	Bbs4, Bbs2	44.3186	1	0.938834	50.6773
GOTERM_BP_DIRECT	GO:0006919~activation of cysteine-type endopeptidase activity involved in apoptotic process	4	1.68776	0.0395476	ENSMUSG00000028191, ENSMUSG00000044303, ENSMUSG00000014771, ENSMUSG00000036986	Pdcd2, Bcl10, Pml, Cdkn2a	5.29178	1	0.931072	46.8185
GOTERM_BP_DIRECT	GO:0051092~positive regulation of NF-kappaB transcription factor activity	5	2.1097	0.0344845	ENSMUSG00000028191, ENSMUSG00000023755, ENSMUSG00000036526, ENSMUSG00000028179, ENSMUSG00000032497	Rhebl1, Cth, Bcl10, Lrrfip2, Card11	4.06593	1	0.918333	42.2577
GOTERM_BP_DIRECT	GO:0031398~positive regulation of protein ubiquitination	4	1.68776	0.0298891	ENSMUSG00000028191, ENSMUSG00000070520, ENSMUSG00000032966, ENSMUSG00000022184	Fbxo4, Bcl10, Fkbp1a, Nsmce3	5.90915	1	0.904312	37.8036
GOTERM_BP_DIRECT	GO:0002244~hematopoietic progenitor cell differentiation	5	2.1097	0.0245925	ENSMUSG00000002781, ENSMUSG00000029798, ENSMUSG00000002343, ENSMUSG00000010047, ENSMUSG00000033106	Armc6, Tmem143, Hyal2, Herc6, Slc7a6os	4.52231	1	0.877623	32.2715
GOTERM_BP_DIRECT	GO:0090398~cellular senescence	3	1.26582	0.0208653	ENSMUSG00000044303, ENSMUSG00000049932, ENSMUSG00000036986	Pml, Cdkn2a, H2afx	13.2956	1	0.858688	28.1062
GOTERM_BP_DIRECT	GO:0055114~oxidation-reduction process	15	6.32911	0.020603	ENSMUSG00000024579, ENSMUSG00000020844, ENSMUSG00000028690, ENSMUSG00000029348, ENSMUSG00000040888, ENSMUSG00000021606, ENSMUSG00000025068, ENSMUSG00000024799, ENSMUSG00000057069, ENSMUSG00000026189, ENSMUSG00000002379, ENSMUSG00000049090, ENSMUSG00000020648, ENSMUSG00000027227, ENSMUSG00000020649	Ndufa11, Dus4l, Rrm2, Nxn, Ndufs6, Pcyox1l, Tm7sf2, Gsto1, Pecr, Sord, Mmachc, Asphd2, Gfer, Zadh2, Ero1lb	1.9668	1	0.883118	27.8042
GOTERM_BP_DIRECT	GO:0006974~cellular response to DNA damage stimulus	11	4.64135	0.0205033	ENSMUSG00000020380, ENSMUSG00000014243, ENSMUSG00000032555, ENSMUSG00000070520, ENSMUSG00000041429, ENSMUSG00000010461, ENSMUSG00000016528, ENSMUSG00000005481, ENSMUSG00000037262, ENSMUSG00000049932, ENSMUSG00000030322	Ddx39, Eya4, Zswim7, Mapkapk2, Rad50, Mbd4, Topbp1, Kin, Nthl1, H2afx, Nsmce3	2.32145	1	0.909563	27.6891
GOTERM_BP_DIRECT	GO:0006749~glutathione metabolic process	4	1.68776	0.0175919	ENSMUSG00000027603, ENSMUSG00000028690, ENSMUSG00000028179, ENSMUSG00000025068	Gsto1, Ggt7, Cth, Mmachc	7.23569	1	0.90491	24.2513
GOTERM_BP_DIRECT	GO:0033365~protein localization to organelle	3	1.26582	0.0170501	ENSMUSG00000031755, ENSMUSG00000025235, ENSMUSG00000020430	Pes1, Bbs4, Bbs2	14.7729	1	0.93004	23.595
GOTERM_BP_DIRECT	GO:0015031~protein transport	14	5.90717	0.0164835	ENSMUSG00000031755, ENSMUSG00000040034, ENSMUSG00000079657, ENSMUSG00000079111, ENSMUSG00000025235, ENSMUSG00000020739, ENSMUSG00000062580, ENSMUSG00000021079, ENSMUSG00000010830, ENSMUSG00000035351, ENSMUSG00000016637, ENSMUSG00000018672, ENSMUSG00000053317, ENSMUSG00000033106	Kdelr3, Ift27, Copz2, Nup85, Timm9, Bbs4, Bbs2, Slc7a6os, Nup37, Nup43, Sec61b, Timm17a, Kdelr2, Rab26	2.09615	1	0.954262	22.9028
GOTERM_BP_DIRECT	GO:0006310~DNA recombination	5	2.1097	0.0154089	ENSMUSG00000020380, ENSMUSG00000014243, ENSMUSG00000070520, ENSMUSG00000037262, ENSMUSG00000049932	Zswim7, Rad50, Kin, H2afx, Nsmce3	5.21396	0.999999	0.97275	21.5739
GOTERM_BP_DIRECT	GO:0006364~rRNA processing	6	2.53165	0.0138929	ENSMUSG00000021392, ENSMUSG00000038279, ENSMUSG00000044303, ENSMUSG00000033126, ENSMUSG00000020430, ENSMUSG00000028729	Pes1, Nol8, Ebna1bp2, Ybey, Nop2, Cdkn2a	4.22082	0.999998	0.986802	19.6628
GOTERM_BP_DIRECT	GO:0006281~DNA repair	10	4.21941	0.00996471	ENSMUSG00000020380, ENSMUSG00000014243, ENSMUSG00000032555, ENSMUSG00000070520, ENSMUSG00000041429, ENSMUSG00000010461, ENSMUSG00000036611, ENSMUSG00000037262, ENSMUSG00000049932, ENSMUSG00000030322	Eya4, Zswim7, Rad50, Mbd4, Topbp1, Eepd1, Kin, Nthl1, H2afx, Nsmce3	2.78734	0.999908	0.990408	14.5058
GOTERM_BP_DIRECT	GO:0021987~cerebral cortex development	5	2.1097	0.00717561	ENSMUSG00000031755, ENSMUSG00000038119, ENSMUSG00000025235, ENSMUSG00000028640, ENSMUSG00000049932	Bbs4, Tfap2c, Bbs2, Cdon, H2afx	6.51745	0.998748	0.998748	10.6579
GOTERM_BP_DIRECT	GO:0008219~cell death	3	1.26582	0.0646442	ENSMUSG00000028191, ENSMUSG00000034997, ENSMUSG00000002458		7.1868	1	0.973958	64.8593
GOTERM_BP_DIRECT	GO:0006621~protein retention in ER lumen	2	0.843882	0.0655061	ENSMUSG00000079111, ENSMUSG00000010830		29.5458	1	0.969587	65.3626
GOTERM_BP_DIRECT	GO:0006406~mRNA export from nucleus	3	1.26582	0.0677461	ENSMUSG00000020739, ENSMUSG00000005481, ENSMUSG00000001415		6.99768	1	0.967492	66.6393
GOTERM_BP_DIRECT	GO:0008033~tRNA processing	4	1.68776	0.0706102	ENSMUSG00000015289, ENSMUSG00000026096, ENSMUSG00000019808, ENSMUSG00000020648		4.17116	1	0.966551	68.2076
GOTERM_BP_DIRECT	GO:0045494~photoreceptor cell maintenance	3	1.26582	0.0740934	ENSMUSG00000031755, ENSMUSG00000025235, ENSMUSG00000021007		6.64779	1	0.966689	70.022
GOTERM_BP_DIRECT	GO:1903546~protein localization to photoreceptor outer segment	2	0.843882	0.0760008	ENSMUSG00000025235, ENSMUSG00000021007		25.3249	1	0.964358	70.974
GOTERM_BP_DIRECT	GO:0060296~regulation of cilium beat frequency involved in ciliary motility	2	0.843882	0.0760008	ENSMUSG00000031755, ENSMUSG00000025235		25.3249	1	0.964358	70.974
GOTERM_BP_DIRECT	GO:0007059~chromosome segregation	4	1.68776	0.0786485	ENSMUSG00000040034, ENSMUSG00000035351, ENSMUSG00000027635, ENSMUSG00000040599		3.9837	1	0.963302	72.2486
GOTERM_BP_DIRECT	GO:0051291~protein heterooligomerization	4	1.68776	0.0828114	ENSMUSG00000020380, ENSMUSG00000028191, ENSMUSG00000037580, ENSMUSG00000039886		3.89614	1	0.964649	74.1472
GOTERM_BP_DIRECT	GO:0007049~cell cycle	12	5.06329	0.0862924	ENSMUSG00000020380, ENSMUSG00000011589, ENSMUSG00000035852, ENSMUSG00000033323, ENSMUSG00000040034, ENSMUSG00000044303, ENSMUSG00000068580, ENSMUSG00000035351, ENSMUSG00000027635, ENSMUSG00000035032, ENSMUSG00000040599, ENSMUSG00000049932		1.73232	1	0.964912	75.6407
GOTERM_BP_DIRECT	GO:0098532~histone H3-K27 trimethylation	2	0.843882	0.0863782	ENSMUSG00000038214, ENSMUSG00000036181		22.1593	1	0.96022	75.6765
GOTERM_BP_DIRECT	GO:0010764~negative regulation of fibroblast migration	2	0.843882	0.0863782	ENSMUSG00000010047, ENSMUSG00000020810		22.1593	1	0.96022	75.6765
GOTERM_BP_DIRECT	GO:0043123~positive regulation of I-kappaB kinase/NF-kappaB signaling	5	2.1097	0.0871973	ENSMUSG00000028191, ENSMUSG00000032966, ENSMUSG00000036526, ENSMUSG00000028179, ENSMUSG00000025575		2.9744	1	0.956535	76.0155
GOTERM_BP_DIRECT	GO:0007067~mitotic nuclear division	7	2.95359	0.0926672	ENSMUSG00000011589, ENSMUSG00000035852, ENSMUSG00000033323, ENSMUSG00000040034, ENSMUSG00000035351, ENSMUSG00000027635, ENSMUSG00000040599		2.23993	1	0.960165	78.1686
GOTERM_BP_DIRECT	GO:0032680~regulation of tumor necrosis factor production	2	0.843882	0.0966397	ENSMUSG00000016528, ENSMUSG00000022749		19.6972	1	0.961314	79.6174
GOTERM_BP_DIRECT	GO:0051290~protein heterotetramerization	3	1.26582	0.0976682	ENSMUSG00000096010, ENSMUSG00000003808, ENSMUSG00000020649		5.6577	1	0.958377	79.9775

## Sheet: 2D_GOCC
Category	Term	Count	%	PValue	Genes	Gene names	Fold Enrichment	Bonferroni	Benjamini	FDR
GOTERM_CC_DIRECT	GO:0000444~MIS12/MIND type complex	2	0.843882	0.0428334	ENSMUSG00000027635, ENSMUSG00000040599	Dsn1, Mis12	45.7256	0.999961	0.602799	42.9946
GOTERM_CC_DIRECT	GO:0005730~nucleolus	16	6.75105	0.0424381	ENSMUSG00000021392, ENSMUSG00000032398, ENSMUSG00000038279, ENSMUSG00000044303, ENSMUSG00000021900, ENSMUSG00000060036, ENSMUSG00000024608, ENSMUSG00000041231, ENSMUSG00000028729, ENSMUSG00000020430, ENSMUSG00000036986, ENSMUSG00000038214, ENSMUSG00000041560, ENSMUSG00000035032, ENSMUSG00000041360, ENSMUSG00000022553	Pes1, Nol8, Btd, Maf1, Rps14, Ebna1bp2, Snapc5, Nek11, Pml, Bend3, Nop2, Ublcp1, Pum3, Nop53, Cdkn2a, Rpl3	1.73779	0.999957	0.634345	42.6917
GOTERM_CC_DIRECT	GO:0000776~kinetochore	5	2.1097	0.0422536	ENSMUSG00000040034, ENSMUSG00000020739, ENSMUSG00000035351, ENSMUSG00000027635, ENSMUSG00000040599	Nup85, Dsn1, Nup37, Nup43, Mis12	3.81047	0.999955	0.67139	42.5497
GOTERM_CC_DIRECT	GO:0016020~membrane	90	37.9747	0.0393628	ENSMUSG00000023266, ENSMUSG00000036533, ENSMUSG00000017188, ENSMUSG00000031168, ENSMUSG00000010047, ENSMUSG00000021079, ENSMUSG00000030588, ENSMUSG00000052369, ENSMUSG00000020430, ENSMUSG00000038383, ENSMUSG00000018672, ENSMUSG00000055723, ENSMUSG00000014778, ENSMUSG00000037434, ENSMUSG00000067847, ENSMUSG00000002458, ENSMUSG00000044857, ENSMUSG00000031169, ENSMUSG00000029810, ENSMUSG00000039886,…	Fndc5, Ndufa11, Rgs19, Tmem143, Bcam, Cyth2, Coq8b, Farsa, Ddx39, Tmco6, Hyal2, Kdelr3, Cox6c, Fhod1, Coa3, Copz2, Rad50, Pes1, Nup85, Timm9, Erap1, Ndufs6, Nckap1l, Frs3, Rhebl1, Agpat4, Pcyox1l, Rps14, Tm7sf2, Rin1, Fibp, Map4k2, Hexa, Bbs4, Cant1, Sord, Pacsin3, Ggt7, Slc50a1, Bcl10, Dmac1, Asphd2, Pomp, Gcc1, Agfg2, Tmem176b, Tspan9, Yif1b, Ebp, Porcn, Bbs2, Abcc10, Fkbp1a, Htr2a, Elmod2, Dag…	1.17614	0.99991	0.687951	40.2834
GOTERM_CC_DIRECT	GO:0000818~nuclear MIS12/MIND complex	2	0.843882	0.02165	ENSMUSG00000027635, ENSMUSG00000040599	Dsn1, Mis12	91.4512	0.993767	0.51588	24.497
GOTERM_CC_DIRECT	GO:0031965~nuclear membrane	8	3.37553	0.0120753	ENSMUSG00000037434, ENSMUSG00000044857, ENSMUSG00000020739, ENSMUSG00000037580, ENSMUSG00000029810, ENSMUSG00000032590, ENSMUSG00000025068, ENSMUSG00000036986	Nup85, Gsto1, Tmem176b, Apeh, Pml, Slc30a1, Gch1, Lemd2	3.23721	0.940306	0.374844	14.4414
GOTERM_CC_DIRECT	GO:0031080~nuclear pore outer ring	3	1.26582	0.00500936	ENSMUSG00000040034, ENSMUSG00000020739, ENSMUSG00000035351	Nup85, Nup37, Nup43	27.4353	0.688106	0.207861	6.24381
GOTERM_CC_DIRECT	GO:0005634~nucleus	86	36.2869	0.00274509	ENSMUSG00000030880, ENSMUSG00000027201, ENSMUSG00000032398, ENSMUSG00000041429, ENSMUSG00000020844, ENSMUSG00000031168, ENSMUSG00000024228, ENSMUSG00000020430, ENSMUSG00000075486, ENSMUSG00000070420, ENSMUSG00000014778, ENSMUSG00000024528, ENSMUSG00000040034, ENSMUSG00000026058, ENSMUSG00000014771, ENSMUSG00000044857, ENSMUSG00000037262, ENSMUSG00000028640, ENSMUSG00000029810, ENSMUSG00000039886,…	Smg5, Pnck, Ddx39, Vax1, Tmco6, Eya4, Fsd1, Zswim7, Pdcd2, Fhod1, Lage3, Endog, Mapkapk2, Ccdc59, Rad50, Pes1, Rrm2, Nup85, Nxn, Nol8, Ube2e1, Maf1, Snrpc, Nudt12, Srfbp1, Fibp, Ccnj, Bbs4, Khdrbs2, Eif2d, Myef2, Rtf2, Dsn1, Slc50a1, Cth, Bcl10, Tfap2c, Ebna1bp2, Zbtb48, Pomp, Herc6, Tmem176b, Mbd4, Polr3e, Lhpp, Ebp, Coprs, Mt2, Bud13, Mns1, Snapc5, Topbp1, Slc7a6os, Ybey, Ctdp1, Mad2l1bp, Nek11…	1.30666	0.471513	0.147374	3.46749
GOTERM_CC_DIRECT	GO:0005737~cytoplasm	94	39.6624	0.00182522	ENSMUSG00000032489, ENSMUSG00000039676, ENSMUSG00000027201, ENSMUSG00000036533, ENSMUSG00000020844, ENSMUSG00000024228, ENSMUSG00000010047, ENSMUSG00000069835, ENSMUSG00000020430, ENSMUSG00000018672, ENSMUSG00000025068, ENSMUSG00000075486, ENSMUSG00000032604, ENSMUSG00000014778, ENSMUSG00000024528, ENSMUSG00000035852, ENSMUSG00000037434, ENSMUSG00000002458, ENSMUSG00000002804, ENSMUSG00000027615,…	Smg5, Coasy, Vwf, Pnck, Rgs19, Nudt14, Cyth2, Coq8b, Farsa, Ddx39, Tmco6, Hyal2, Eya4, Fsd1, Pdcd2, Fhod1, Lrrk1, Dennd6b, Mapkapk2, Copz2, Pes1, Rrm2, Nup85, Cygb, Nxn, Spata7, Nol8, Erap1, Fbxo4, Maf1, Yars2, Rhebl1, Nudt12, Srfbp1, Rps14, Rfk, Rin1, Map4k2, Gsto1, Bbs4, Eif2d, Myef2, Pacsin3, Hps3, Dsn1, Cth, Bcl10, Mmachc, Zbtb48, Pomp, Gcc1, Herc6, Mbd4, Lhpp, Coprs, Bbs2, Mt2, Kif9, Topbp1,…	1.2964	0.34547	0.131753	2.31809
GOTERM_CC_DIRECT	GO:0005694~chromosome	12	5.06329	0.00142424	ENSMUSG00000020380, ENSMUSG00000032555, ENSMUSG00000070520, ENSMUSG00000040034, ENSMUSG00000020739, ENSMUSG00000036181, ENSMUSG00000035351, ENSMUSG00000027635, ENSMUSG00000040599, ENSMUSG00000049932, ENSMUSG00000020430, ENSMUSG00000041360	Rad50, Pes1, Nup85, Dsn1, Topbp1, Nup37, Hist1h1c, Nup43, Mis12, Pum3, H2afx, Nsmce3	3.19016	0.281551	0.152386	1.81313
GOTERM_CC_DIRECT	GO:0005739~mitochondrion	35	14.7679	0.000483752	ENSMUSG00000035142, ENSMUSG00000037740, ENSMUSG00000026096, ENSMUSG00000044303, ENSMUSG00000041429, ENSMUSG00000017188, ENSMUSG00000003762, ENSMUSG00000028690, ENSMUSG00000024442, ENSMUSG00000040888, ENSMUSG00000021079, ENSMUSG00000047363, ENSMUSG00000021606, ENSMUSG00000032604, ENSMUSG00000067847, ENSMUSG00000014313, ENSMUSG00000015337, ENSMUSG00000028640, ENSMUSG00000021519, ENSMUSG00000049090,…	Hddc2, Coasy, Ndufa11, Tmem143, Coq8b, Cox6c, Lrrk1, Endog, Coa3, Adck1, Timm9, Mterf3, Ndufs6, Mrps30, Yars2, 0610009O20Rik, Rps14, Rfk, Osgepl1, Pecr, Sord, Tfap2c, Mmachc, Qars, Ybey, Nubpl, Mrps26, Hdhd3, Gfer, Nthl1, Cdkn2a, Cstad, Zadh2, Timm17a, Romo1	1.85984	0.106186	0.106186	0.619273
GOTERM_CC_DIRECT	GO:0000775~chromosome, centromeric region	5	2.1097	0.0683358	ENSMUSG00000040034, ENSMUSG00000020739, ENSMUSG00000035351, ENSMUSG00000027635, ENSMUSG00000040599		3.24295	1	0.745504	59.696
GOTERM_CC_DIRECT	GO:0097197~tetraspanin-enriched microdomain	2	0.843882	0.0737554	ENSMUSG00000037031, ENSMUSG00000030352		26.1289	1	0.745211	62.6045
GOTERM_CC_DIRECT	GO:0000794~condensed nuclear chromosome	3	1.26582	0.0828417	ENSMUSG00000020380, ENSMUSG00000032555, ENSMUSG00000049932		6.23531	1	0.761412	67.05
GOTERM_CC_DIRECT	GO:0016023~cytoplasmic, membrane-bounded vesicle	5	2.1097	0.0831094	ENSMUSG00000056941, ENSMUSG00000034997, ENSMUSG00000002458, ENSMUSG00000031168, ENSMUSG00000010047		3.02818	1	0.738677	67.1733
GOTERM_CC_DIRECT	GO:0034464~BBSome	2	0.843882	0.0838402	ENSMUSG00000031755, ENSMUSG00000025235		22.8628	1	0.71908	67.5076
GOTERM_CC_DIRECT	GO:0005783~endoplasmic reticulum	21	8.86076	0.0853767	ENSMUSG00000019732, ENSMUSG00000040236, ENSMUSG00000001334, ENSMUSG00000031168, ENSMUSG00000022844, ENSMUSG00000010830, ENSMUSG00000025575, ENSMUSG00000052369, ENSMUSG00000038383, ENSMUSG00000036986, ENSMUSG00000053317, ENSMUSG00000042737, ENSMUSG00000001930, ENSMUSG00000037434, ENSMUSG00000024799, ENSMUSG00000057069, ENSMUSG00000079111, ENSMUSG00000031169, ENSMUSG00000021583, ENSMUSG00000029649,…		1.45161	1	0.70415	68.2003
